# Supplementary material for: DRAMS: A tool to detect and re-align mixed-up samples for integrative studies of multi-omics data
Source: PLoS Comput Biol. 2020 Apr 13;16(4):e1007522. doi: 10.1371/journal.pcbi.1007522 (PMC7179940; doi:10.1371/journal.pcbi.1007522)
Supplement: S1 Table — A total of 440 samples from BrainGVEX were used to correct data IDs using our DRAMS. The number of data produced from different omics types are shown for each sample. (XLSX) [file pcbi.1007522.s009.xlsx]

## Sheet: S1 Table
Sample ID	Reported Sex	Ethnicity	Number of samples
			WGS	PsychChip	Affymetrix	ATAC-Seq	RNA-Seq	Ribo-Seq	Total
2016-1532	M	CAUC	1	0	0	1	0	1	3
2016-890	M	CAUC	1	1	0	1	1	1	5
2016-891	M	CAUC	1	1	0	1	1	1	5
2016-892	M	CAUC	1	1	0	1	1	1	5
2016-893	F	CAUC	1	1	0	1	1	1	5
2016-894	M	CAUC	1	1	0	1	1	0	4
2016-895	M	CAUC	1	1	0	1	1	1	5
2016-896	M	CAUC	1	1	0	1	1	1	5
2014-2200	M	CAUC	1	1	0	1	1	1	5
2014-2201	M	CAUC	1	1	0	1	1	1	5
2015-766	F	CAUC	1	1	0	1	1	0	4
2015-767	F	CAUC	1	1	0	1	1	0	4
2015-768	M	CAUC	1	1	0	1	1	0	4
2015-769	F	CAUC	1	1	0	1	1	1	5
2016-2226	Unknown	Unknown	0	0	0	1	0	0	1
2016-2227	Unknown	Unknown	0	0	0	1	0	0	1
2016-2228	Unknown	Unknown	0	0	0	1	0	0	1
2015-1332	F	CAUC	1	1	0	1	1	1	5
2015-1333	M	CAUC	1	1	0	1	1	1	5
2015-1334	F	CAUC	1	1	0	1	1	1	5
2015-1335	F	CAUC	1	1	0	1	1	0	4
2015-1336	F	CAUC	1	1	0	1	1	1	5
2015-1337	F	CAUC	1	0	0	1	1	1	4
2015-1338	M	CAUC	1	1	0	1	1	1	5
2015-1339	F	CAUC	1	1	0	1	1	1	5
2016-930	F	CAUC	1	1	0	1	1	1	5
2016-931	F	CAUC	1	1	0	1	1	1	5
2016-932	M	CAUC	1	1	0	1	1	0	4
2015-17	M	CAUC	1	1	0	1	1	1	5
2016-933	M	CAUC	1	1	0	1	1	1	5
2015-18	M	HiSP	1	1	0	1	1	1	5
2016-934	M	CAUC	1	1	0	1	1	1	5
2015-19	M	CAUC	1	1	0	0	1	1	4
2016-935	M	CAUC	1	1	0	1	1	1	5
2016-936	M	CAUC	1	1	0	1	1	1	5
2015-2950	F	CAUC	0	0	1	0	1	0	2
2016-937	F	CAUC	1	1	0	1	1	1	5
2015-2951	F	CAUC	0	0	1	0	1	0	2
2016-938	M	CAUC	1	1	0	1	1	0	4
2015-2952	M	Non-White	0	0	1	0	1	0	2
2016-939	F	CAUC	1	0	0	1	1	0	3
2015-2917	M	CAUC	0	0	1	0	1	0	2
2015-2918	M	CAUC	0	0	1	0	1	0	2
2015-2603	M	CAUC	0	0	1	0	1	0	2
2015-2919	M	CAUC	0	0	1	0	1	0	2
2015-2604	M	CAUC	0	0	1	0	1	0	2
2015-2605	M	Non-White	0	0	1	0	1	0	2
2015-2606	M	CAUC	0	0	1	0	1	0	2
2015-2607	M	CAUC	0	0	1	0	1	0	2
2015-2608	F	CAUC	0	0	1	0	1	0	2
2015-802	F	CAUC	1	1	0	1	1	0	4
2015-2609	M	CAUC	0	0	1	0	1	0	2
2015-803	F	CAUC	1	1	0	1	1	0	4
2015-804	M	CAUC	1	0	0	1	1	1	4
2015-805	F	CAUC	1	1	0	1	1	1	5
2015-806	M	CAUC	1	1	0	1	1	1	5
2015-807	M	CAUC	1	1	0	1	1	0	4
2015-808	M	CAUC	1	1	0	1	1	1	5
2015-809	F	CAUC	1	1	0	1	1	0	4
2015-1450	M	CAUC	1	1	0	1	1	0	4
2015-1451	M	CAUC	1	1	0	1	1	1	5
2015-1452	M	CAUC	1	1	0	1	1	1	5
2015-1453	F	CAUC	1	1	0	1	1	0	4
2015-1454	M	CAUC	1	1	0	1	1	1	5
2015-920	F	CAUC	0	1	0	1	1	1	4
2015-921	M	CAUC	1	1	0	1	1	0	4
2015-922	F	CAUC	1	1	0	1	1	1	5
2015-923	M	CAUC	1	1	0	1	1	0	4
2015-924	F	CAUC	1	1	0	1	1	1	5
2015-925	M	CAUC	1	1	0	1	1	1	5
2015-926	F	CAUC	1	1	0	1	1	1	5
2015-927	F	CAUC	1	1	0	1	1	1	5
2015-1532	M	CAUC	1	1	0	1	1	0	4
2015-1533	M	CAUC	1	1	0	1	1	1	5
2015-1534	M	CAUC	1	1	0	1	1	1	5
2015-1535	M	CAUC	1	1	0	1	1	0	4
2015-1536	F	CAUC	1	1	0	1	1	1	5
2015-1537	F	CAUC	1	1	0	1	1	0	4
2015-1538	F	CAUC	1	1	0	1	1	0	4
2015-1539	M	CAUC	1	1	0	1	1	1	5
T-2018-154	Unknown	Unknown	0	0	0	0	0	1	1
T-2018-450	Unknown	Unknown	0	0	0	0	0	1	1
T-2018-554	Unknown	Unknown	0	0	0	0	0	1	1
T-47	Unknown	Unknown	1	0	0	0	0	0	1
2016-862	M	CAUC	0	0	1	0	1	0	2
2016-863	M	CAUC	0	0	1	0	1	0	2
2016-864	M	CAUC	0	0	1	0	1	0	2
2016-823	M	CAUC	0	0	1	0	1	0	2
2016-824	M	CAUC	0	0	1	0	1	0	2
2016-865	M	CAUC	0	0	1	0	1	0	2
2016-866	F	CAUC	0	0	1	0	1	0	2
2016-825	M	CAUC	0	0	1	0	1	0	2
2016-867	M	CAUC	0	0	1	0	1	0	2
2016-826	M	CAUC	0	0	1	0	1	0	2
2016-868	F	CAUC	0	0	1	0	1	0	2
2016-827	M	CAUC	0	0	1	0	1	0	2
2015-2881	F	CAUC	0	0	1	0	1	0	2
2016-828	M	CAUC	0	0	1	0	1	0	2
2016-869	M	CAUC	0	0	1	0	1	0	2
2015-2882	F	CAUC	0	0	1	0	1	0	2
2016-829	M	CAUC	0	0	1	0	1	0	2
2015-2883	M	CAUC	0	0	1	0	1	0	2
2015-2884	M	CAUC	0	0	1	0	1	0	2
2015-2885	M	CAUC	0	0	1	0	1	0	2
2015-2886	M	CAUC	0	0	1	0	1	0	2
2015-2887	M	CAUC	0	0	1	0	1	0	2
2015-2572	M	CAUC	0	0	1	0	1	0	2
2015-2888	M	CAUC	0	0	1	0	1	0	2
2015-2573	M	CAUC	0	0	1	0	1	0	2
2015-2574	F	CAUC	0	0	1	0	1	0	2
2015-2575	M	CAUC	0	0	1	0	1	0	2
2015-770	F	CAUC	1	1	0	1	1	1	5
2015-2576	M	CAUC	0	0	1	0	1	0	2
2015-771	F	CAUC	1	1	0	1	1	1	5
2015-2577	F	CAUC	0	0	1	0	1	0	2
2015-772	M	CAUC	1	1	0	1	1	1	5
2015-2578	F	CAUC	0	0	1	0	1	0	2
2015-773	M	CAUC	1	1	0	1	1	1	5
2014-2623	Unknown	Unknown	1	0	0	0	0	0	1
2015-2579	M	CAUC	0	0	1	0	1	0	2
2015-774	M	CAUC	1	1	0	1	1	0	4
2015-733	M	CAUC	1	1	0	3	1	0	6
2015-775	F	CAUC	1	1	0	1	1	0	4
2015-734	M	CAUC	1	1	0	1	1	0	4
2015-776	M	CAUC	1	1	0	1	1	1	5
2015-735	M	CAUC	1	1	0	1	1	1	5
2015-777	M	CAUC	1	1	0	1	1	1	5
2015-736	M	CAUC	1	1	0	1	1	1	5
2015-737	F	CAUC	1	1	0	1	1	0	4
2015-738	M	CAUC	1	1	0	1	1	1	5
2015-739	M	Unknown	1	1	0	1	1	0	4
2015-3227	M	CAUC	0	0	1	0	1	0	2
2015-3228	F	CAUC	0	0	1	0	1	0	2
2015-3229	M	CAUC	0	0	1	0	1	0	2
2015-1340	M	CAUC	1	1	0	1	1	0	4
2015-1341	M	CAUC	1	1	0	1	1	1	5
2015-1342	F	CAUC	1	1	0	1	1	0	4
2015-1343	M	CAUC	1	1	0	1	1	1	5
2015-20	M	CAUC	1	1	0	1	1	0	4
2015-21	M	CAUC	1	1	0	1	1	1	5
2015-22	M	CAUC	1	1	0	1	1	1	5
2015-23	M	AS	1	1	0	1	1	1	5
2015-24	M	AS	1	1	0	0	1	1	4
2016-940	F	CAUC	1	1	0	1	1	0	4
2016-941	M	CAUC	1	0	0	0	1	0	2
2016-942	F	CAUC	1	1	0	1	1	0	4
2016-943	M	CAUC	1	0	0	0	1	1	3
2016-944	F	CAUC	1	1	0	1	1	0	4
2016-945	M	CAUC	1	1	0	1	1	1	5
2016-946	M	CAUC	1	1	0	1	1	1	5
2016-947	M	CAUC	1	1	0	1	1	1	5
2016-948	M	CAUC	1	1	0	1	1	1	5
2016-949	M	CAUC	1	0	0	1	1	1	4
2015-2921	M	CAUC	0	0	1	0	1	0	2
2015-2922	M	CAUC	0	0	1	0	1	0	2
2015-2923	F	CAUC	0	0	1	0	1	0	2
2015-2924	M	CAUC	0	0	1	0	1	0	2
2015-2610	M	CAUC	0	0	1	0	1	0	2
2015-891	F	CAUC	1	1	0	1	1	0	4
2015-810	F	CAUC	0	1	0	1	1	1	4
2015-892	M	CAUC	1	0	0	1	1	0	3
2015-811	F	CAUC	1	0	0	1	1	0	3
2015-893	M	CAUC	1	1	0	1	1	1	5
2015-812	F	CAUC	1	1	0	1	1	1	5
2015-894	M	CAUC	1	1	0	0	1	1	4
2015-813	M	CAUC	1	0	0	1	1	1	4
2015-895	M	CAUC	1	1	0	1	1	1	5
2015-854	F	CAUC	1	0	0	1	1	1	4
2015-896	M	CAUC	1	0	0	1	1	1	4
2015-855	M	CAUC	1	0	0	1	1	1	4
2015-897	M	CAUC	0	0	0	1	1	1	3
2015-856	F	CAUC	1	1	0	1	1	1	5
2015-898	M	CAUC	0	0	0	0	1	1	2
2015-857	M	CAUC	1	1	0	1	1	1	5
2015-899	M	CAUC	0	0	0	1	1	0	2
2015-858	F	CAUC	1	1	0	1	1	1	5
2015-859	M	CAUC	1	1	0	1	1	0	4
2015-509	F	CAUC	1	1	0	1	0	0	3
2015-3079	M	CAUC	0	0	1	0	1	0	2
2015-1425	M	CAUC	1	0	0	1	1	0	3
2015-1467	M	CAUC	1	1	0	1	1	1	5
2015-1426	F	CAUC	1	1	0	1	1	1	5
2015-1468	F	CAUC	1	1	0	1	1	0	4
2015-1427	M	CAUC	1	1	0	1	1	1	5
2015-1469	M	CAUC	1	1	0	1	1	0	4
2015-1428	F	CAUC	1	1	0	1	1	1	5
2015-1429	M	CAUC	1	1	0	1	1	0	4
2016-790	F	CAUC	0	0	1	0	1	0	2
2016-791	M	CAUC	0	0	1	0	1	0	2
2016-792	F	CAUC	0	0	1	0	1	0	2
2016-793	F	CAUC	0	0	1	0	1	0	2
2016-794	F	CAUC	0	0	1	0	1	0	2
2016-795	M	CAUC	0	0	1	0	1	0	2
2016-796	M	CAUC	0	0	1	0	1	0	2
2016-797	M	CAUC	0	0	1	0	1	0	2
2016-798	M	CAUC	0	0	1	0	1	0	2
2016-799	M	CAUC	0	0	1	0	1	0	2
2015-350	F	CAUC	1	1	0	1	1	0	4
2015-351	M	CAUC	1	1	0	1	1	0	4
2015-352	M	CAUC	1	1	0	1	1	1	5
2015-353	M	CAUC	1	1	0	1	1	0	4
2015-354	M	CAUC	1	1	0	1	1	1	5
2015-355	F	CAUC	1	1	0	1	1	1	5
2015-1540	F	CAUC	1	1	0	1	1	0	4
2015-1541	M	CAUC	1	1	0	1	1	1	5
2015-1543	M	CAUC	1	1	0	1	1	1	5
2015-1502	F	CAUC	1	0	0	1	1	1	4
2015-1503	M	CAUC	1	1	0	1	1	0	4
2015-1504	M	CAUC	1	1	0	1	1	0	4
2015-1505	F	CAUC	1	1	0	2	1	0	5
2015-1506	F	CAUC	1	1	0	1	1	0	4
2015-1507	M	CAUC	1	1	0	1	1	0	4
2015-1508	M	CAUC	1	1	0	1	1	0	4
2015-1509	F	CAUC	1	1	0	2	1	1	6
2016-870	F	CAUC	0	0	1	0	1	0	2
2016-830	M	CAUC	0	0	1	0	1	0	2
2016-871	F	CAUC	0	0	1	0	1	0	2
2016-831	M	CAUC	0	0	1	0	1	0	2
2016-872	F	CAUC	0	0	1	0	1	0	2
2016-832	F	CAUC	0	0	1	0	1	0	2
2016-833	M	CAUC	0	0	1	0	1	0	2
2016-834	M	CAUC	0	0	1	0	1	0	2
2015-2580	M	CAUC	0	0	1	0	1	0	2
2015-2581	M	CAUC	0	0	1	0	1	0	2
2015-2582	M	CAUC	0	0	1	0	1	0	2
2015-2583	F	CAUC	0	0	1	0	1	0	2
2015-2584	F	CAUC	0	0	1	0	1	0	2
2015-2585	F	CAUC	0	0	1	0	1	0	2
2015-2586	M	CAUC	0	0	1	0	1	0	2
2015-2587	M	CAUC	0	0	1	0	1	0	2
2015-740	M	CAUC	1	1	0	1	1	0	4
2015-2588	M	CAUC	0	0	1	0	1	0	2
2015-2589	M	CAUC	0	0	1	0	1	0	2
2015-477	M	CAUC	1	1	0	1	1	1	5
2015-478	F	CAUC	1	1	0	1	1	0	4
2015-479	M	CAUC	1	1	0	1	1	0	4
2015-3230	F	CAUC	0	0	1	0	1	0	2
2015-3231	M	CAUC	0	0	1	0	1	0	2
2015-3232	F	CAUC	0	0	1	0	1	0	2
2015-3233	M	CAUC	0	0	1	0	1	0	2
2015-3275	M	CAUC	0	0	1	0	1	0	2
2015-3234	M	CAUC	0	0	1	0	1	0	2
2015-3276	M	CAUC	0	0	1	0	1	0	2
2015-3235	M	CAUC	0	0	1	0	1	0	2
2015-3277	F	CAUC	0	0	1	0	1	0	2
2015-3236	F	CAUC	0	0	1	0	1	0	2
2015-3278	M	CAUC	0	0	1	0	1	0	2
2015-3237	F	CAUC	0	0	1	0	1	0	2
2015-3279	F	CAUC	0	0	1	0	1	0	2
2015-3238	M	CAUC	0	0	1	0	1	0	2
2015-1397	M	CAUC	1	1	0	1	1	1	5
2015-1398	M	CAUC	1	1	0	1	1	1	5
2015-1399	M	CAUC	1	1	0	1	1	1	5
2016-950	F	CAUC	1	1	0	1	1	1	5
2015-35	F	CAUC	1	1	0	1	1	1	5
2016-951	M	CAUC	1	0	0	1	1	1	4
2015-36	M	CAUC	1	1	0	1	1	1	5
2016-952	M	CAUC	1	1	0	1	1	1	5
2015-37	M	CAUC	1	1	0	1	1	1	5
2016-953	M	CAUC	1	1	0	1	1	0	4
2015-38	F	CAUC	1	0	0	1	1	1	4
2016-954	F	CAUC	1	1	0	1	1	0	4
2015-39	M	CAUC	1	1	0	1	1	1	5
2016-955	F	CAUC	1	1	0	1	1	0	4
2016-956	M	CAUC	1	1	0	1	1	1	5
2016-957	M	CAUC	1	1	0	1	1	1	5
2016-958	F	CAUC	1	1	0	1	1	1	5
2016-959	M	CAUC	1	1	0	1	1	1	5
2015-2623	F	CAUC	0	0	1	0	1	0	2
2015-2625	M	CAUC	0	0	1	0	1	0	2
2015-860	F	CAUC	1	1	0	1	1	1	5
2015-2626	F	CAUC	0	0	1	0	1	0	2
2015-861	F	CAUC	1	1	0	1	1	1	5
2015-2627	M	CAUC	0	0	1	0	1	0	2
2015-862	M	CAUC	1	1	0	1	1	1	5
2015-2628	M	CAUC	0	0	1	0	1	0	2
2015-863	M	CAUC	1	1	0	1	1	1	5
2015-2629	M	CAUC	0	0	1	0	1	0	2
2015-864	M	CAUC	1	1	0	1	1	0	4
2015-865	M	CAUC	1	1	0	1	1	1	5
2015-510	F	CAUC	1	1	0	1	1	1	5
2015-511	M	CAUC	1	1	0	1	1	0	4
2015-512	M	CAUC	0	0	0	1	1	1	3
2015-280	F	CAUC	1	1	0	1	1	0	4
2015-513	F	CAUC	1	1	0	1	1	1	5
2015-281	M	CAUC	1	1	0	1	1	1	5
2015-514	F	CAUC	1	0	0	1	1	1	4
2015-282	F	CAUC	1	1	0	1	1	1	5
2015-515	M	CAUC	1	1	0	0	1	0	3
2015-283	F	CAUC	1	1	0	2	1	0	5
2015-516	F	CAUC	1	1	0	1	1	1	5
2015-284	M	CAUC	1	1	0	1	1	1	5
2015-517	M	CAUC	1	1	0	1	1	1	5
2015-243	M	CAUC	1	1	0	1	1	0	4
2015-285	F	CAUC	1	1	0	1	1	1	5
2015-518	F	CAUC	1	1	0	1	1	1	5
2015-244	M	CAUC	1	1	0	1	1	1	5
2015-286	M	CAUC	1	1	0	1	1	1	5
2015-519	M	CAUC	1	1	0	1	1	0	4
2015-245	F	CAUC	1	1	0	1	1	0	4
2015-287	M	CAUC	1	1	0	1	1	1	5
2015-246	M	CAUC	1	1	0	1	1	0	4
2015-247	M	CAUC	1	1	0	1	1	0	4
2015-248	M	CAUC	1	1	0	1	1	1	5
2015-249	M	CAUC	1	1	0	1	1	0	4
2015-3080	F	CAUC	0	0	1	0	1	0	2
2015-3081	M	CAUC	0	0	1	0	1	0	2
2015-3082	F	CAUC	0	0	1	0	1	0	2
2015-3083	M	CAUC	0	0	1	0	1	0	2
2015-3084	F	CAUC	0	0	1	0	1	0	2
2015-3085	M	CAUC	0	0	1	0	1	0	2
2015-3086	M	CAUC	0	0	1	0	1	0	2
2015-1470	F	CAUC	1	0	0	2	1	1	5
2015-1471	M	CAUC	1	1	0	1	1	1	5
2015-1472	M	CAUC	1	1	0	1	1	1	5
2015-1431	F	CAUC	1	1	0	1	1	0	4
2015-1473	M	CAUC	1	1	0	1	1	1	5
2015-1432	M	CAUC	1	1	0	1	1	1	5
2015-1474	M	CAUC	1	0	0	1	1	1	4
2015-1433	M	CAUC	1	1	0	1	1	1	5
2015-1475	F	CAUC	1	1	0	1	1	0	4
2015-1434	M	CAUC	1	1	0	1	1	1	5
2015-1476	M	CAUC	1	1	0	1	1	1	5
2015-1435	F	CAUC	1	1	0	1	1	1	5
2015-1477	M	CAUC	0	0	0	1	1	1	3
2015-1436	M	CAUC	1	1	0	1	1	1	5
2015-1478	M	CAUC	1	1	0	1	1	0	4
2014-2194	M	CAUC	0	1	0	1	1	0	3
2014-2195	M	CAUC	1	1	0	1	1	0	4
2014-2196	F	CAUC	1	1	0	1	1	1	5
2014-2197	M	CAUC	1	1	0	1	1	1	5
2014-2198	F	CAUC	1	1	0	1	1	1	5
2015-900	M	CAUC	1	1	0	1	1	0	4
2014-2199	M	CAUC	1	1	0	1	1	1	5
2015-901	M	CAUC	0	1	0	1	1	1	4
2015-902	F	CAUC	1	1	0	1	1	1	5
2015-3164	F	CAUC	0	0	1	0	1	0	2
2015-3165	F	CAUC	0	0	1	0	1	0	2
2015-3166	M	CAUC	0	0	1	0	1	0	2
2015-3167	M	CAUC	0	0	1	0	1	0	2
2015-3168	F	CAUC	0	0	1	0	1	0	2
2015-3169	M	CAUC	0	0	1	0	1	0	2
2015-1510	F	CAUC	1	1	0	1	1	0	4
2015-1552	M	CAUC	1	1	0	1	1	1	5
2015-1511	M	CAUC	1	1	0	1	1	1	5
2015-1553	F	CAUC	1	1	0	1	1	1	5
2015-1512	M	CAUC	1	1	0	1	1	1	5
2015-1554	M	CAUC	1	1	0	1	1	1	5
2015-1513	F	CAUC	1	1	0	1	1	1	5
2015-1555	F	CAUC	1	1	0	1	1	0	4
2015-1556	M	CAUC	1	1	0	1	1	0	4
2015-1557	F	CAUC	1	1	0	1	1	1	5
2015-1558	M	CAUC	1	0	0	1	1	0	3
2016-800	F	CAUC	0	0	1	0	1	0	2
2016-801	M	CAUC	0	0	1	0	1	0	2
2016-885	M	CAUC	0	0	1	0	1	0	2
2016-887	M	CAUC	0	0	1	0	1	0	2
2016-888	F	CAUC	0	0	1	0	1	0	2
2016-889	M	CAUC	1	1	0	1	1	1	5
2015-2590	M	CAUC	0	0	1	0	1	0	2
2015-2591	M	CAUC	0	0	1	0	1	0	2
2015-2592	M	CAUC	0	0	1	0	1	0	2
2015-2593	M	CAUC	0	0	1	0	1	0	2
2015-2594	M	CAUC	0	0	1	0	1	0	2
2015-2595	M	CAUC	0	0	1	0	1	0	2
2015-480	F	CAUC	1	1	0	1	0	1	4
2015-481	M	CAUC	1	1	0	1	1	1	5
2015-44	Unknown	Unknown	1	0	0	0	0	0	1
2015-482	M	CAUC	1	1	0	1	1	1	5
2015-483	M	CAUC	1	1	0	1	1	1	5
T-2018-560	Unknown	Unknown	0	0	0	0	0	1	1
T-2018-568	Unknown	Unknown	0	0	0	0	0	1	1
2015-3280	M	CAUC	0	0	1	0	1	0	2
2015-3281	M	CAUC	0	0	1	0	1	0	2
2015-3282	M	CAUC	0	0	1	0	1	0	2
2015-3283	M	CAUC	0	0	1	0	1	0	2
2015-3284	F	CAUC	0	0	1	0	1	0	2
2015-40	M	CAUC	1	1	0	1	1	1	5
2015-41	F	CAUC	1	1	0	0	1	1	4
2015-42	M	CAUC	1	1	0	1	1	1	5
2015-43	M	CAUC	1	1	0	1	1	0	4
2016-960	M	CAUC	1	1	0	1	1	0	4
2016-961	M	CAUC	1	1	0	1	1	0	4
2015-45	F	CAUC	1	1	0	1	1	1	5
2016-962	M	CAUC	1	1	0	1	1	0	4
2015-46	F	CAUC	1	1	0	1	1	1	5
2016-963	F	CAUC	1	1	0	1	1	0	4
2016-922	M	CAUC	1	1	0	1	1	1	5
2016-964	M	CAUC	1	1	0	1	1	0	4
2014-2621	M	CAUC	1	1	0	1	1	1	5
2016-923	F	CAUC	1	1	0	1	1	1	5
2016-965	M	CAUC	1	0	0	1	1	1	4
2014-2622	M	CAUC	1	1	0	1	1	1	5
2016-924	M	CAUC	1	1	0	1	1	0	4
2016-925	M	CAUC	1	1	0	1	1	1	5
2014-2624	F	CAUC	1	1	0	1	1	1	5
2016-926	M	CAUC	1	1	0	1	1	1	5
2014-2625	F	AA	1	1	0	1	1	1	5
2016-927	F	CAUC	1	1	0	1	1	1	5
2014-2626	M	CAUC	1	1	0	1	1	1	5
2016-928	M	CAUC	1	1	0	1	1	1	5
2014-2627	M	HiSP	1	1	0	1	1	1	5
2016-929	M	CAUC	1	1	0	1	1	1	5
2014-2628	F	CAUC	1	1	0	1	1	1	5
2015-2945	F	CAUC	0	0	1	0	1	0	2
2015-2630	M	CAUC	0	0	1	0	1	0	2
2015-2946	F	CAUC	0	0	1	0	1	0	2
2015-2947	F	CAUC	0	0	1	0	1	0	2
2015-2948	M	CAUC	0	0	1	0	1	0	2
2015-2949	F	CAUC	0	0	1	0	1	0	2
2015-520	F	CAUC	1	1	0	1	1	0	4
2015-250	F	CAUC	1	1	0	1	1	0	4
2015-251	M	CAUC	1	1	0	2	1	1	6
2015-1	F	CAUC	1	1	0	1	1	0	4
2015-3	M	AS	1	0	0	1	1	1	4
2015-4	F	CAUC	0	1	0	1	1	1	4
2015-6	M	CAUC	1	1	0	1	1	1	5
2015-7	F	CAUC	1	1	0	1	1	1	5
2015-8	F	CAUC	1	1	0	1	1	1	5
2015-1400	M	CAUC	1	1	0	1	1	1	5
2015-1401	F	CAUC	1	1	0	1	1	1	5
2015-1443	M	CAUC	1	1	0	1	1	0	4
2015-1402	M	CAUC	1	1	0	1	1	0	4
2015-1444	F	CAUC	1	1	0	1	1	1	5
2015-1403	F	CAUC	1	1	0	1	1	0	4
2015-1445	F	CAUC	1	1	0	1	1	1	5
2015-1404	M	CAUC	1	1	0	1	1	0	4
2015-1446	M	CAUC	1	1	0	1	1	1	5
2015-1405	M	CAUC	1	1	0	1	1	0	4
2015-1447	M	CAUC	1	1	0	2	1	0	5
2015-1406	M	CAUC	1	1	0	1	1	0	4
2015-1448	M	CAUC	1	1	0	1	1	0	4
2015-1407	F	CAUC	1	1	0	1	1	1	5
2015-1449	M	CAUC	1	1	0	1	1	0	4
2015-1408	M	CAUC	1	1	0	1	1	0	4
2015-916	F	CAUC	1	0	0	1	1	1	4
2015-917	F	CAUC	1	1	0	1	1	1	5
2015-918	F	CAUC	1	1	0	1	1	1	5
2015-919	F	CAUC	1	1	0	1	1	1	5
2015-3170	F	CAUC	0	0	1	0	1	0	2
