# Supplementary material for: DRAMS: A tool to detect and re-align mixed-up samples for integrative studies of multi-omics data
Source: PLoS Comput Biol. 2020 Apr 13;16(4):e1007522. doi: 10.1371/journal.pcbi.1007522 (PMC7179940; doi:10.1371/journal.pcbi.1007522)
Supplement: S2 Table — (XLSX) [file pcbi.1007522.s010.xlsx]

## Sheet: S2 Table
BrainGVEX			The 1000 Genomes Project
Abbr.	Description	Sample size	Abbr.	Description	Sample size
CAUC	Caucasian	420	CEU	Utah Residents (CEPH) with Northern and Western European Ancestry	99
HiSP	Spanish	2	CEU	Utah Residents (CEPH) with Northern and Western European Ancestry	99
AA	African American	1	ASW	African Ancestry in Southwest US	61
AS	Asian American	3	CHB	Han Chinese in Beijing, China	103
-	-	-	YRI	Yoruba in Ibadan, Nigeria	108
