# Supplementary material for: DRAMS: A tool to detect and re-align mixed-up samples for integrative studies of multi-omics data
Source: PLoS Comput Biol. 2020 Apr 13;16(4):e1007522. doi: 10.1371/journal.pcbi.1007522 (PMC7179940; doi:10.1371/journal.pcbi.1007522)
Supplement: S4 Table — Genetic relatedness scores were calculated using GCTA. The highly related data pairs were extracted using a 0.65 cutoff. (XLSX) [file pcbi.1007522.s012.xlsx]

## Sheet: S4 Table
OmicsType1	SampleID1	OmicsType2	SampleID2	Match (Y/N)	Note
ATAC-Seq	2014-2194	PsychChip	2014-2194	Y
ATAC-Seq	2014-2195	PsychChip	2014-2195	Y
ATAC-Seq	2014-2196	PsychChip	2014-2196	Y
ATAC-Seq	2014-2197	PsychChip	2014-2197	Y
ATAC-Seq	2014-2198	PsychChip	2014-2198	Y
ATAC-Seq	2014-2199	PsychChip	2014-2199	Y
ATAC-Seq	2014-2201	PsychChip	2015-46	N
ATAC-Seq	2014-2624	PsychChip	2015-861	N
ATAC-Seq	2014-2626	PsychChip	2015-859	N
ATAC-Seq	2014-2627	PsychChip	2015-858	N
ATAC-Seq	2014-2628	PsychChip	2015-857	N
ATAC-Seq	2015-1	PsychChip	2015-856	N
ATAC-Seq	2015-1332	PsychChip	2015-1332	Y
ATAC-Seq	2015-1333	PsychChip	2015-1333	Y
ATAC-Seq	2015-1334	PsychChip	2015-1334	Y
ATAC-Seq	2015-1335	PsychChip	2015-1335	Y
ATAC-Seq	2015-1336	PsychChip	2015-1336	Y
ATAC-Seq	2015-1338	PsychChip	2015-1338	Y
ATAC-Seq	2015-1339	PsychChip	2015-1339	Y
ATAC-Seq	2015-1340	PsychChip	2015-1340	Y
ATAC-Seq	2015-1341	PsychChip	2015-809	N
ATAC-Seq	2015-1342	PsychChip	2015-1342	Y
ATAC-Seq	2015-1343	PsychChip	2015-1343	Y
ATAC-Seq	2015-1397	PsychChip	2015-1397	Y
ATAC-Seq	2015-1398	PsychChip	2015-1398	Y
ATAC-Seq	2015-1399	PsychChip	2015-1399	Y
ATAC-Seq	2015-1400	PsychChip	2015-1400	Y
ATAC-Seq	2015-1401	PsychChip	2015-1401	Y
ATAC-Seq	2015-1402	PsychChip	2015-1402	Y
ATAC-Seq	2015-1403	PsychChip	2015-1403	Y
ATAC-Seq	2015-1404	PsychChip	2015-1404	Y
ATAC-Seq	2015-1405	PsychChip	2015-1405	Y
ATAC-Seq	2015-1406	PsychChip	2015-1406	Y
ATAC-Seq	2015-1407	PsychChip	2015-1407	Y
ATAC-Seq	2015-1408	PsychChip	2015-1407	N
ATAC-Seq	2015-1426	PsychChip	2015-1426	Y
ATAC-Seq	2015-1427	PsychChip	2015-1427	Y
ATAC-Seq	2015-1428	PsychChip	2015-1428	Y
ATAC-Seq	2015-1429	PsychChip	2015-1429	Y
ATAC-Seq	2015-1431	PsychChip	2015-1431	Y
ATAC-Seq	2015-1431	PsychChip	2015-1532	N
ATAC-Seq	2015-1432	PsychChip	2015-1432	Y
ATAC-Seq	2015-1433	PsychChip	2015-1433	Y
ATAC-Seq	2015-1434	PsychChip	2015-1434	Y
ATAC-Seq	2015-1435	PsychChip	2015-1435	Y
ATAC-Seq	2015-1436	PsychChip	2015-1436	Y
ATAC-Seq	2015-1443	PsychChip	2015-1443	Y
ATAC-Seq	2015-1444	PsychChip	2015-1444	Y
ATAC-Seq	2015-1445	PsychChip	2015-1445	Y
ATAC-Seq	2015-1446	PsychChip	2015-1446	Y
ATAC-Seq	2015-1447	PsychChip	2015-1447	Y
ATAC-Seq	2015-1447	PsychChip	2015-1447	Y
ATAC-Seq	2015-1448	PsychChip	2015-1448	Y
ATAC-Seq	2015-1449	PsychChip	2015-1449	Y
ATAC-Seq	2015-1450	PsychChip	2015-1450	Y
ATAC-Seq	2015-1451	PsychChip	2015-248	N
ATAC-Seq	2015-1452	PsychChip	2015-1452	Y
ATAC-Seq	2015-1453	PsychChip	2015-1453	Y
ATAC-Seq	2015-1467	PsychChip	2015-1467	Y
ATAC-Seq	2015-1468	PsychChip	2015-1468	Y
ATAC-Seq	2015-1469	PsychChip	2015-1469	Y
ATAC-Seq	2015-1471	PsychChip	2015-1471	Y
ATAC-Seq	2015-1472	PsychChip	2015-1472	Y
ATAC-Seq	2015-1473	PsychChip	2015-1473	Y
ATAC-Seq	2015-1475	PsychChip	2015-1475	Y
ATAC-Seq	2015-1476	PsychChip	2015-1476	Y
ATAC-Seq	2015-1478	PsychChip	2015-1478	Y
ATAC-Seq	2015-1503	PsychChip	2015-1503	Y
ATAC-Seq	2015-1504	PsychChip	2015-1504	Y
ATAC-Seq	2015-1505	PsychChip	2015-1505	Y
ATAC-Seq	2015-1505	PsychChip	2015-1505	Y
ATAC-Seq	2015-1506	PsychChip	2015-1506	Y
ATAC-Seq	2015-1507	PsychChip	2015-1507	Y
ATAC-Seq	2015-1508	PsychChip	2015-1508	Y
ATAC-Seq	2015-1508	PsychChip	2015-1533	N
ATAC-Seq	2015-1509	PsychChip	2015-1509	Y
ATAC-Seq	2015-1509	PsychChip	2015-733	N
ATAC-Seq	2015-1510	PsychChip	2015-1510	Y
ATAC-Seq	2015-1511	PsychChip	2015-1511	Y
ATAC-Seq	2015-1512	PsychChip	2015-1512	Y
ATAC-Seq	2015-1513	PsychChip	2015-1513	Y
ATAC-Seq	2015-1534	PsychChip	2015-1534	Y
ATAC-Seq	2015-1535	PsychChip	2015-1535	Y
ATAC-Seq	2015-1536	PsychChip	2015-1536	Y
ATAC-Seq	2015-1537	PsychChip	2015-1537	Y
ATAC-Seq	2015-1537	PsychChip	2015-281	N
ATAC-Seq	2015-1538	PsychChip	2015-1538	Y
ATAC-Seq	2015-1539	PsychChip	2015-1539	Y
ATAC-Seq	2015-1539	PsychChip	2015-1540	N
ATAC-Seq	2015-1541	PsychChip	2015-1541	Y
ATAC-Seq	2015-1543	PsychChip	2015-1543	Y
ATAC-Seq	2015-1552	PsychChip	2015-1552	Y
ATAC-Seq	2015-1553	PsychChip	2015-1553	Y
ATAC-Seq	2015-1554	PsychChip	2015-1554	Y
ATAC-Seq	2015-1555	PsychChip	2015-1555	Y
ATAC-Seq	2015-1556	PsychChip	2015-1556	Y
ATAC-Seq	2015-1557	PsychChip	2015-1557	Y
ATAC-Seq	2015-18	PsychChip	2015-895	N
ATAC-Seq	2015-20	PsychChip	2015-865	N
ATAC-Seq	2015-21	PsychChip	2015-864	N
ATAC-Seq	2015-22	PsychChip	2015-893	N
ATAC-Seq	2015-23	PsychChip	2015-863	N
ATAC-Seq	2015-243	PsychChip	2015-243	Y
ATAC-Seq	2015-244	PsychChip	2015-244	Y
ATAC-Seq	2015-245	PsychChip	2015-245	Y
ATAC-Seq	2015-246	PsychChip	2015-246	Y
ATAC-Seq	2015-247	PsychChip	2015-247	Y
ATAC-Seq	2015-248	PsychChip	2015-1451	N
ATAC-Seq	2015-249	PsychChip	2015-249	Y
ATAC-Seq	2015-250	PsychChip	2015-250	Y
ATAC-Seq	2015-251	PsychChip	2015-251	Y
ATAC-Seq	2015-251	PsychChip	2015-251	Y
ATAC-Seq	2015-280	PsychChip	2015-280	Y
ATAC-Seq	2015-282	PsychChip	2015-282	Y
ATAC-Seq	2015-283	PsychChip	2015-283	Y
ATAC-Seq	2015-283	PsychChip	2015-283	Y
ATAC-Seq	2015-284	PsychChip	2015-284	Y
ATAC-Seq	2015-285	PsychChip	2015-285	Y
ATAC-Seq	2015-286	PsychChip	2015-286	Y
ATAC-Seq	2015-287	PsychChip	2015-287	Y
ATAC-Seq	2015-3	PsychChip	2015-891	N
ATAC-Seq	2015-350	PsychChip	2015-350	Y
ATAC-Seq	2015-351	PsychChip	2015-351	Y
ATAC-Seq	2015-352	PsychChip	2015-352	Y
ATAC-Seq	2015-353	PsychChip	2015-353	Y
ATAC-Seq	2015-354	PsychChip	2015-354	Y
ATAC-Seq	2015-355	PsychChip	2015-355	Y
ATAC-Seq	2015-36	PsychChip	2015-42	N
ATAC-Seq	2015-37	PsychChip	2015-41	N
ATAC-Seq	2015-38	PsychChip	2015-40	N
ATAC-Seq	2015-39	PsychChip	2015-39	Y
ATAC-Seq	2015-42	PsychChip	2015-36	N
ATAC-Seq	2015-43	PsychChip	2015-35	N
ATAC-Seq	2015-45	PsychChip	2015-7	N
ATAC-Seq	2015-46	PsychChip	2015-6	N
ATAC-Seq	2015-477	PsychChip	2015-477	Y
ATAC-Seq	2015-478	PsychChip	2015-478	Y
ATAC-Seq	2015-479	PsychChip	2015-479	Y
ATAC-Seq	2015-480	PsychChip	2015-480	Y
ATAC-Seq	2015-481	PsychChip	2015-481	Y
ATAC-Seq	2015-482	PsychChip	2015-482	Y
ATAC-Seq	2015-483	PsychChip	2015-483	Y
ATAC-Seq	2015-509	PsychChip	2015-509	Y
ATAC-Seq	2015-510	PsychChip	2015-510	Y
ATAC-Seq	2015-511	PsychChip	2015-511	Y
ATAC-Seq	2015-513	PsychChip	2015-513	Y
ATAC-Seq	2015-516	PsychChip	2015-516	Y
ATAC-Seq	2015-517	PsychChip	2015-517	Y
ATAC-Seq	2015-518	PsychChip	2015-518	Y
ATAC-Seq	2015-519	PsychChip	2015-519	Y
ATAC-Seq	2015-520	PsychChip	2015-1454	N
ATAC-Seq	2015-520	PsychChip	2015-520	Y
ATAC-Seq	2015-733	PsychChip	2015-733	Y
ATAC-Seq	2015-733	PsychChip	2015-733	Y
ATAC-Seq	2015-733	PsychChip	2015-1509	N
ATAC-Seq	2015-734	PsychChip	2015-734	Y
ATAC-Seq	2015-735	PsychChip	2015-735	Y
ATAC-Seq	2015-736	PsychChip	2015-736	Y
ATAC-Seq	2015-737	PsychChip	2015-737	Y
ATAC-Seq	2015-738	PsychChip	2015-738	Y
ATAC-Seq	2015-739	PsychChip	2015-739	Y
ATAC-Seq	2015-740	PsychChip	2015-740	Y
ATAC-Seq	2015-766	PsychChip	2015-766	Y
ATAC-Seq	2015-767	PsychChip	2015-767	Y
ATAC-Seq	2015-768	PsychChip	2015-768	Y
ATAC-Seq	2015-769	PsychChip	2015-769	Y
ATAC-Seq	2015-770	PsychChip	2015-770	Y
ATAC-Seq	2015-771	PsychChip	2015-808	N
ATAC-Seq	2015-772	PsychChip	2015-772	Y
ATAC-Seq	2015-773	PsychChip	2015-773	Y
ATAC-Seq	2015-774	PsychChip	2015-774	Y
ATAC-Seq	2015-775	PsychChip	2015-775	Y
ATAC-Seq	2015-776	PsychChip	2015-776	Y
ATAC-Seq	2015-777	PsychChip	2015-777	Y
ATAC-Seq	2015-8	PsychChip	2015-43	N
ATAC-Seq	2015-802	PsychChip	2015-802	Y
ATAC-Seq	2015-803	PsychChip	2015-803	Y
ATAC-Seq	2015-805	PsychChip	2015-805	Y
ATAC-Seq	2015-806	PsychChip	2015-806	Y
ATAC-Seq	2015-807	PsychChip	2015-807	Y
ATAC-Seq	2015-808	PsychChip	2015-771	N
ATAC-Seq	2015-809	PsychChip	2015-1408	N
ATAC-Seq	2015-810	PsychChip	2015-810	Y
ATAC-Seq	2015-812	PsychChip	2015-812	Y
ATAC-Seq	2015-854	PsychChip	2014-2201	N
ATAC-Seq	2015-856	PsychChip	2014-2200	N
ATAC-Seq	2015-857	PsychChip	2015-1	N
ATAC-Seq	2015-858	PsychChip	2014-2628	N
ATAC-Seq	2015-859	PsychChip	2014-2627	N
ATAC-Seq	2015-860	PsychChip	2014-2625	N
ATAC-Seq	2015-861	PsychChip	2014-2624	N
ATAC-Seq	2015-863	PsychChip	2014-2622	N
ATAC-Seq	2015-864	PsychChip	2015-24	N
ATAC-Seq	2015-865	PsychChip	2015-23	N
ATAC-Seq	2015-891	PsychChip	2015-4	N
ATAC-Seq	2015-892	PsychChip	2014-2626	N
ATAC-Seq	2015-893	PsychChip	2014-2621	N
ATAC-Seq	2015-895	PsychChip	2015-21	N
ATAC-Seq	2015-896	PsychChip	2015-20	N
ATAC-Seq	2015-897	PsychChip	2015-19	N
ATAC-Seq	2015-899	PsychChip	2015-17	N
ATAC-Seq	2015-900	PsychChip	2015-900	Y
ATAC-Seq	2015-901	PsychChip	2015-901	Y
ATAC-Seq	2015-902	PsychChip	2015-902	Y
ATAC-Seq	2015-917	PsychChip	2015-917	Y
ATAC-Seq	2015-918	PsychChip	2015-918	Y
ATAC-Seq	2015-919	PsychChip	2015-919	Y
ATAC-Seq	2015-920	PsychChip	2015-920	Y
ATAC-Seq	2015-921	PsychChip	2015-921	Y
ATAC-Seq	2015-922	PsychChip	2015-922	Y
ATAC-Seq	2015-923	PsychChip	2015-923	Y
ATAC-Seq	2015-924	PsychChip	2015-924	Y
ATAC-Seq	2015-925	PsychChip	2015-925	Y
ATAC-Seq	2015-926	PsychChip	2015-926	Y
ATAC-Seq	2015-927	PsychChip	2015-927	Y
ATAC-Seq	2016-889	PsychChip	2016-889	Y
ATAC-Seq	2016-890	PsychChip	2016-890	Y
ATAC-Seq	2016-891	PsychChip	2016-891	Y
ATAC-Seq	2016-892	PsychChip	2016-892	Y
ATAC-Seq	2016-893	PsychChip	2016-893	Y
ATAC-Seq	2016-894	PsychChip	2016-894	Y
ATAC-Seq	2016-895	PsychChip	2016-895	Y
ATAC-Seq	2016-896	PsychChip	2016-896	Y
ATAC-Seq	2016-922	PsychChip	2016-922	Y
ATAC-Seq	2016-923	PsychChip	2016-923	Y
ATAC-Seq	2016-924	PsychChip	2016-924	Y
ATAC-Seq	2016-925	PsychChip	2016-925	Y
ATAC-Seq	2016-926	PsychChip	2016-926	Y
ATAC-Seq	2016-927	PsychChip	2016-927	Y
ATAC-Seq	2016-928	PsychChip	2016-928	Y
ATAC-Seq	2016-929	PsychChip	2016-929	Y
ATAC-Seq	2016-930	PsychChip	2016-930	Y
ATAC-Seq	2016-931	PsychChip	2016-931	Y
ATAC-Seq	2016-932	PsychChip	2016-932	Y
ATAC-Seq	2016-933	PsychChip	2016-933	Y
ATAC-Seq	2016-934	PsychChip	2016-934	Y
ATAC-Seq	2016-935	PsychChip	2016-935	Y
ATAC-Seq	2016-936	PsychChip	2016-936	Y
ATAC-Seq	2016-937	PsychChip	2016-937	Y
ATAC-Seq	2016-938	PsychChip	2016-938	Y
ATAC-Seq	2016-940	PsychChip	2016-940	Y
ATAC-Seq	2016-942	PsychChip	2016-942	Y
ATAC-Seq	2016-944	PsychChip	2016-944	Y
ATAC-Seq	2016-945	PsychChip	2016-945	Y
ATAC-Seq	2016-946	PsychChip	2016-946	Y
ATAC-Seq	2016-947	PsychChip	2016-947	Y
ATAC-Seq	2016-948	PsychChip	2016-948	Y
ATAC-Seq	2016-950	PsychChip	2016-950	Y
ATAC-Seq	2016-952	PsychChip	2016-952	Y
ATAC-Seq	2016-953	PsychChip	2016-953	Y
ATAC-Seq	2016-954	PsychChip	2016-954	Y
ATAC-Seq	2016-955	PsychChip	2016-955	Y
ATAC-Seq	2016-956	PsychChip	2016-956	Y
ATAC-Seq	2016-957	PsychChip	2016-957	Y
ATAC-Seq	2016-958	PsychChip	2016-958	Y
ATAC-Seq	2016-959	PsychChip	2016-959	Y
ATAC-Seq	2016-961	PsychChip	2016-961	Y
ATAC-Seq	2016-962	PsychChip	2016-962	Y
ATAC-Seq	2016-963	PsychChip	2016-963	Y
ATAC-Seq	2016-964	PsychChip	2016-964	Y
ATAC-Seq	2014-2194	RNA-Seq	2014-2194	Y
ATAC-Seq	2014-2195	RNA-Seq	2014-2195	Y
ATAC-Seq	2014-2196	RNA-Seq	2014-2196	Y
ATAC-Seq	2014-2197	RNA-Seq	2014-2197	Y
ATAC-Seq	2014-2198	RNA-Seq	2014-2198	Y
ATAC-Seq	2014-2199	RNA-Seq	2014-2199	Y
ATAC-Seq	2014-2200	RNA-Seq	2015-857	N
ATAC-Seq	2014-2201	RNA-Seq	2015-891	N
ATAC-Seq	2014-2621	RNA-Seq	2015-893	N
ATAC-Seq	2014-2622	RNA-Seq	2015-863	N
ATAC-Seq	2014-2625	RNA-Seq	2015-861	N
ATAC-Seq	2014-2626	RNA-Seq	2015-860	N
ATAC-Seq	2014-2627	RNA-Seq	2015-892	N
ATAC-Seq	2014-2628	RNA-Seq	2015-859	N
ATAC-Seq	2015-1	RNA-Seq	2015-858	N
ATAC-Seq	2015-1332	RNA-Seq	2015-1332	Y
ATAC-Seq	2015-1333	RNA-Seq	2015-1333	Y
ATAC-Seq	2015-1334	RNA-Seq	2015-1334	Y
ATAC-Seq	2015-1335	RNA-Seq	2015-1335	Y
ATAC-Seq	2015-1336	RNA-Seq	2015-1336	Y
ATAC-Seq	2015-1337	RNA-Seq	2015-1337	Y
ATAC-Seq	2015-1338	RNA-Seq	2015-1338	Y
ATAC-Seq	2015-1339	RNA-Seq	2015-1339	Y
ATAC-Seq	2015-1340	RNA-Seq	2015-1340	Y
ATAC-Seq	2015-1341	RNA-Seq	2015-1341	Y
ATAC-Seq	2015-1342	RNA-Seq	2015-1342	Y
ATAC-Seq	2015-1343	RNA-Seq	2015-1343	Y
ATAC-Seq	2015-1397	RNA-Seq	2015-1397	Y
ATAC-Seq	2015-1398	RNA-Seq	2015-1398	Y
ATAC-Seq	2015-1399	RNA-Seq	2015-1399	Y
ATAC-Seq	2015-1400	RNA-Seq	2015-1400	Y
ATAC-Seq	2015-1401	RNA-Seq	2015-1401	Y
ATAC-Seq	2015-1402	RNA-Seq	2015-1402	Y
ATAC-Seq	2015-1403	RNA-Seq	2015-1403	Y
ATAC-Seq	2015-1404	RNA-Seq	2015-1404	Y
ATAC-Seq	2015-1405	RNA-Seq	2015-1405	Y
ATAC-Seq	2015-1406	RNA-Seq	2015-1406	Y
ATAC-Seq	2015-1407	RNA-Seq	2015-1407	Y
ATAC-Seq	2015-1408	RNA-Seq	2015-1407	N
ATAC-Seq	2015-1425	RNA-Seq	2015-1425	Y
ATAC-Seq	2015-1426	RNA-Seq	2015-1426	Y
ATAC-Seq	2015-1427	RNA-Seq	2015-1427	Y
ATAC-Seq	2015-1428	RNA-Seq	2015-1428	Y
ATAC-Seq	2015-1429	RNA-Seq	2015-1429	Y
ATAC-Seq	2015-1431	RNA-Seq	2015-1431	Y
ATAC-Seq	2015-1432	RNA-Seq	2015-1432	Y
ATAC-Seq	2015-1433	RNA-Seq	2015-1433	Y
ATAC-Seq	2015-1434	RNA-Seq	2015-1434	Y
ATAC-Seq	2015-1435	RNA-Seq	2015-1435	Y
ATAC-Seq	2015-1436	RNA-Seq	2015-1408	N
ATAC-Seq	2015-1436	RNA-Seq	2015-1436	Y
ATAC-Seq	2015-1443	RNA-Seq	2015-1443	Y
ATAC-Seq	2015-1444	RNA-Seq	2015-1444	Y
ATAC-Seq	2015-1445	RNA-Seq	2015-1445	Y
ATAC-Seq	2015-1446	RNA-Seq	2015-1446	Y
ATAC-Seq	2015-1447	RNA-Seq	2015-1447	Y
ATAC-Seq	2015-1447	RNA-Seq	2015-1447	Y
ATAC-Seq	2015-1448	RNA-Seq	2015-1448	Y
ATAC-Seq	2015-1449	RNA-Seq	2015-1449	Y
ATAC-Seq	2015-1450	RNA-Seq	2015-1450	Y
ATAC-Seq	2015-1451	RNA-Seq	2015-1451	Y
ATAC-Seq	2015-1452	RNA-Seq	2015-1452	Y
ATAC-Seq	2015-1453	RNA-Seq	2015-1453	Y
ATAC-Seq	2015-1454	RNA-Seq	2015-1454	Y
ATAC-Seq	2015-1467	RNA-Seq	2015-1467	Y
ATAC-Seq	2015-1468	RNA-Seq	2015-1468	Y
ATAC-Seq	2015-1469	RNA-Seq	2015-1469	Y
ATAC-Seq	2015-1470	RNA-Seq	2015-1470	Y
ATAC-Seq	2015-1470	RNA-Seq	2015-1470	Y
ATAC-Seq	2015-1471	RNA-Seq	2015-1471	Y
ATAC-Seq	2015-1472	RNA-Seq	2015-1472	Y
ATAC-Seq	2015-1473	RNA-Seq	2015-1473	Y
ATAC-Seq	2015-1474	RNA-Seq	2015-1474	Y
ATAC-Seq	2015-1475	RNA-Seq	2015-1475	Y
ATAC-Seq	2015-1476	RNA-Seq	2015-1476	Y
ATAC-Seq	2015-1477	RNA-Seq	2015-1478	N
ATAC-Seq	2015-1478	RNA-Seq	2015-1477	N
ATAC-Seq	2015-1502	RNA-Seq	2015-1502	Y
ATAC-Seq	2015-1503	RNA-Seq	2015-1503	Y
ATAC-Seq	2015-1504	RNA-Seq	2015-1504	Y
ATAC-Seq	2015-1505	RNA-Seq	2015-1505	Y
ATAC-Seq	2015-1505	RNA-Seq	2015-1505	Y
ATAC-Seq	2015-1506	RNA-Seq	2015-1506	Y
ATAC-Seq	2015-1507	RNA-Seq	2015-1507	Y
ATAC-Seq	2015-1508	RNA-Seq	2015-1508	Y
ATAC-Seq	2015-1509	RNA-Seq	2015-1509	Y
ATAC-Seq	2015-1509	RNA-Seq	2015-733	N
ATAC-Seq	2015-1510	RNA-Seq	2015-1510	Y
ATAC-Seq	2015-1511	RNA-Seq	2015-1511	Y
ATAC-Seq	2015-1512	RNA-Seq	2015-1512	Y
ATAC-Seq	2015-1513	RNA-Seq	2015-1513	Y
ATAC-Seq	2015-1532	RNA-Seq	2015-1532	Y
ATAC-Seq	2015-1533	RNA-Seq	2015-1533	Y
ATAC-Seq	2015-1534	RNA-Seq	2015-1534	Y
ATAC-Seq	2015-1535	RNA-Seq	2015-1535	Y
ATAC-Seq	2015-1536	RNA-Seq	2015-1536	Y
ATAC-Seq	2015-1537	RNA-Seq	2015-1537	Y
ATAC-Seq	2015-1538	RNA-Seq	2015-1538	Y
ATAC-Seq	2015-1539	RNA-Seq	2015-1539	Y
ATAC-Seq	2015-1540	RNA-Seq	2015-1540	Y
ATAC-Seq	2015-1541	RNA-Seq	2015-1541	Y
ATAC-Seq	2015-1543	RNA-Seq	2015-1543	Y
ATAC-Seq	2015-1552	RNA-Seq	2015-1552	Y
ATAC-Seq	2015-1553	RNA-Seq	2015-1553	Y
ATAC-Seq	2015-1554	RNA-Seq	2015-1554	Y
ATAC-Seq	2015-1555	RNA-Seq	2015-1555	Y
ATAC-Seq	2015-1556	RNA-Seq	2015-1556	Y
ATAC-Seq	2015-1557	RNA-Seq	2015-1557	Y
ATAC-Seq	2015-1558	RNA-Seq	2015-1558	Y
ATAC-Seq	2015-17	RNA-Seq	2015-899	N
ATAC-Seq	2015-18	RNA-Seq	2015-898	N
ATAC-Seq	2015-20	RNA-Seq	2015-896	N
ATAC-Seq	2015-21	RNA-Seq	2015-895	N
ATAC-Seq	2015-22	RNA-Seq	2015-894	N
ATAC-Seq	2015-23	RNA-Seq	2015-865	N
ATAC-Seq	2015-243	RNA-Seq	2015-243	Y
ATAC-Seq	2015-244	RNA-Seq	2015-244	Y
ATAC-Seq	2015-245	RNA-Seq	2015-245	Y
ATAC-Seq	2015-246	RNA-Seq	2015-246	Y
ATAC-Seq	2015-247	RNA-Seq	2015-247	Y
ATAC-Seq	2015-248	RNA-Seq	2015-248	Y
ATAC-Seq	2015-249	RNA-Seq	2015-249	Y
ATAC-Seq	2015-250	RNA-Seq	2015-250	Y
ATAC-Seq	2015-251	RNA-Seq	2015-251	Y
ATAC-Seq	2015-251	RNA-Seq	2015-251	Y
ATAC-Seq	2015-280	RNA-Seq	2015-280	Y
ATAC-Seq	2015-281	RNA-Seq	2015-281	Y
ATAC-Seq	2015-282	RNA-Seq	2015-282	Y
ATAC-Seq	2015-283	RNA-Seq	2015-283	Y
ATAC-Seq	2015-283	RNA-Seq	2015-283	Y
ATAC-Seq	2015-284	RNA-Seq	2015-284	Y
ATAC-Seq	2015-285	RNA-Seq	2015-285	Y
ATAC-Seq	2015-286	RNA-Seq	2015-286	Y
ATAC-Seq	2015-287	RNA-Seq	2015-287	Y
ATAC-Seq	2015-3	RNA-Seq	2015-856	N
ATAC-Seq	2015-350	RNA-Seq	2015-350	Y
ATAC-Seq	2015-351	RNA-Seq	2015-351	Y
ATAC-Seq	2015-352	RNA-Seq	2015-352	Y
ATAC-Seq	2015-353	RNA-Seq	2015-353	Y
ATAC-Seq	2015-354	RNA-Seq	2015-354	Y
ATAC-Seq	2015-355	RNA-Seq	2015-355	Y
ATAC-Seq	2015-36	RNA-Seq	2015-43	N
ATAC-Seq	2015-37	RNA-Seq	2015-42	N
ATAC-Seq	2015-38	RNA-Seq	2015-41	N
ATAC-Seq	2015-39	RNA-Seq	2015-40	N
ATAC-Seq	2015-4	RNA-Seq	2015-855	N
ATAC-Seq	2015-40	RNA-Seq	2015-39	N
ATAC-Seq	2015-42	RNA-Seq	2015-37	N
ATAC-Seq	2015-43	RNA-Seq	2015-36	N
ATAC-Seq	2015-45	RNA-Seq	2015-8	N
ATAC-Seq	2015-46	RNA-Seq	2015-7	N
ATAC-Seq	2015-477	RNA-Seq	2015-477	Y
ATAC-Seq	2015-478	RNA-Seq	2015-478	Y
ATAC-Seq	2015-479	RNA-Seq	2015-479	Y
ATAC-Seq	2015-481	RNA-Seq	2015-481	Y
ATAC-Seq	2015-482	RNA-Seq	2015-482	Y
ATAC-Seq	2015-483	RNA-Seq	2015-483	Y
ATAC-Seq	2015-510	RNA-Seq	2015-510	Y
ATAC-Seq	2015-511	RNA-Seq	2015-511	Y
ATAC-Seq	2015-512	RNA-Seq	2015-512	Y
ATAC-Seq	2015-513	RNA-Seq	2015-513	Y
ATAC-Seq	2015-514	RNA-Seq	2015-514	Y
ATAC-Seq	2015-516	RNA-Seq	2015-516	Y
ATAC-Seq	2015-517	RNA-Seq	2015-517	Y
ATAC-Seq	2015-518	RNA-Seq	2015-518	Y
ATAC-Seq	2015-519	RNA-Seq	2015-519	Y
ATAC-Seq	2015-520	RNA-Seq	2015-520	Y
ATAC-Seq	2015-7	RNA-Seq	2015-46	N
ATAC-Seq	2015-733	RNA-Seq	2015-733	Y
ATAC-Seq	2015-733	RNA-Seq	2015-733	Y
ATAC-Seq	2015-733	RNA-Seq	2015-1509	N
ATAC-Seq	2015-734	RNA-Seq	2015-734	Y
ATAC-Seq	2015-735	RNA-Seq	2015-735	Y
ATAC-Seq	2015-736	RNA-Seq	2015-736	Y
ATAC-Seq	2015-737	RNA-Seq	2015-737	Y
ATAC-Seq	2015-738	RNA-Seq	2015-738	Y
ATAC-Seq	2015-739	RNA-Seq	2015-739	Y
ATAC-Seq	2015-740	RNA-Seq	2015-740	Y
ATAC-Seq	2015-766	RNA-Seq	2015-766	Y
ATAC-Seq	2015-767	RNA-Seq	2015-767	Y
ATAC-Seq	2015-768	RNA-Seq	2015-768	Y
ATAC-Seq	2015-769	RNA-Seq	2015-769	Y
ATAC-Seq	2015-770	RNA-Seq	2015-770	Y
ATAC-Seq	2015-771	RNA-Seq	2015-808	N
ATAC-Seq	2015-772	RNA-Seq	2015-772	Y
ATAC-Seq	2015-773	RNA-Seq	2015-773	Y
ATAC-Seq	2015-774	RNA-Seq	2015-774	Y
ATAC-Seq	2015-775	RNA-Seq	2015-775	Y
ATAC-Seq	2015-776	RNA-Seq	2015-776	Y
ATAC-Seq	2015-777	RNA-Seq	2015-777	Y
ATAC-Seq	2015-8	RNA-Seq	2015-45	N
ATAC-Seq	2015-802	RNA-Seq	2015-802	Y
ATAC-Seq	2015-803	RNA-Seq	2015-803	Y
ATAC-Seq	2015-804	RNA-Seq	2015-804	Y
ATAC-Seq	2015-805	RNA-Seq	2015-805	Y
ATAC-Seq	2015-806	RNA-Seq	2015-806	Y
ATAC-Seq	2015-807	RNA-Seq	2015-807	Y
ATAC-Seq	2015-808	RNA-Seq	2015-771	N
ATAC-Seq	2015-809	RNA-Seq	2015-809	Y
ATAC-Seq	2015-810	RNA-Seq	2015-810	Y
ATAC-Seq	2015-811	RNA-Seq	2015-811	Y
ATAC-Seq	2015-812	RNA-Seq	2015-812	Y
ATAC-Seq	2015-813	RNA-Seq	2015-813	Y
ATAC-Seq	2015-854	RNA-Seq	2015-6	N
ATAC-Seq	2015-855	RNA-Seq	2015-4	N
ATAC-Seq	2015-856	RNA-Seq	2015-3	N
ATAC-Seq	2015-857	RNA-Seq	2014-2200	N
ATAC-Seq	2015-858	RNA-Seq	2015-1	N
ATAC-Seq	2015-859	RNA-Seq	2014-2628	N
ATAC-Seq	2015-860	RNA-Seq	2014-2626	N
ATAC-Seq	2015-861	RNA-Seq	2014-2625	N
ATAC-Seq	2015-863	RNA-Seq	2014-2622	N
ATAC-Seq	2015-864	RNA-Seq	2015-24	N
ATAC-Seq	2015-865	RNA-Seq	2015-23	N
ATAC-Seq	2015-891	RNA-Seq	2014-2201	N
ATAC-Seq	2015-892	RNA-Seq	2014-2627	N
ATAC-Seq	2015-893	RNA-Seq	2014-2621	N
ATAC-Seq	2015-895	RNA-Seq	2015-21	N
ATAC-Seq	2015-896	RNA-Seq	2015-20	N
ATAC-Seq	2015-897	RNA-Seq	2015-19	N
ATAC-Seq	2015-899	RNA-Seq	2015-17	N
ATAC-Seq	2015-900	RNA-Seq	2015-900	Y
ATAC-Seq	2015-901	RNA-Seq	2015-901	Y
ATAC-Seq	2015-902	RNA-Seq	2015-902	Y
ATAC-Seq	2015-916	RNA-Seq	2015-916	Y
ATAC-Seq	2015-917	RNA-Seq	2015-917	Y
ATAC-Seq	2015-918	RNA-Seq	2015-918	Y
ATAC-Seq	2015-919	RNA-Seq	2015-919	Y
ATAC-Seq	2015-920	RNA-Seq	2015-920	Y
ATAC-Seq	2015-921	RNA-Seq	2015-921	Y
ATAC-Seq	2015-922	RNA-Seq	2015-922	Y
ATAC-Seq	2015-923	RNA-Seq	2015-923	Y
ATAC-Seq	2015-924	RNA-Seq	2015-924	Y
ATAC-Seq	2015-925	RNA-Seq	2015-925	Y
ATAC-Seq	2015-926	RNA-Seq	2015-926	Y
ATAC-Seq	2015-927	RNA-Seq	2015-927	Y
ATAC-Seq	2016-889	RNA-Seq	2016-889	Y
ATAC-Seq	2016-890	RNA-Seq	2016-890	Y
ATAC-Seq	2016-891	RNA-Seq	2016-891	Y
ATAC-Seq	2016-892	RNA-Seq	2016-892	Y
ATAC-Seq	2016-893	RNA-Seq	2016-893	Y
ATAC-Seq	2016-894	RNA-Seq	2016-894	Y
ATAC-Seq	2016-895	RNA-Seq	2016-895	Y
ATAC-Seq	2016-896	RNA-Seq	2016-896	Y
ATAC-Seq	2016-922	RNA-Seq	2016-922	Y
ATAC-Seq	2016-923	RNA-Seq	2016-923	Y
ATAC-Seq	2016-924	RNA-Seq	2016-924	Y
ATAC-Seq	2016-925	RNA-Seq	2016-925	Y
ATAC-Seq	2016-926	RNA-Seq	2016-926	Y
ATAC-Seq	2016-927	RNA-Seq	2016-927	Y
ATAC-Seq	2016-928	RNA-Seq	2016-928	Y
ATAC-Seq	2016-929	RNA-Seq	2016-929	Y
ATAC-Seq	2016-930	RNA-Seq	2016-930	Y
ATAC-Seq	2016-931	RNA-Seq	2016-931	Y
ATAC-Seq	2016-932	RNA-Seq	2016-932	Y
ATAC-Seq	2016-933	RNA-Seq	2016-933	Y
ATAC-Seq	2016-934	RNA-Seq	2016-934	Y
ATAC-Seq	2016-935	RNA-Seq	2016-935	Y
ATAC-Seq	2016-936	RNA-Seq	2016-936	Y
ATAC-Seq	2016-937	RNA-Seq	2016-937	Y
ATAC-Seq	2016-938	RNA-Seq	2016-938	Y
ATAC-Seq	2016-939	RNA-Seq	2016-939	Y
ATAC-Seq	2016-940	RNA-Seq	2016-940	Y
ATAC-Seq	2016-942	RNA-Seq	2016-942	Y
ATAC-Seq	2016-944	RNA-Seq	2016-944	Y
ATAC-Seq	2016-945	RNA-Seq	2016-945	Y
ATAC-Seq	2016-946	RNA-Seq	2016-946	Y
ATAC-Seq	2016-947	RNA-Seq	2016-947	Y
ATAC-Seq	2016-948	RNA-Seq	2016-948	Y
ATAC-Seq	2016-949	RNA-Seq	2016-949	Y
ATAC-Seq	2016-950	RNA-Seq	2016-950	Y
ATAC-Seq	2016-951	RNA-Seq	2016-951	Y
ATAC-Seq	2016-952	RNA-Seq	2016-952	Y
ATAC-Seq	2016-953	RNA-Seq	2016-953	Y
ATAC-Seq	2016-954	RNA-Seq	2016-954	Y
ATAC-Seq	2016-955	RNA-Seq	2016-955	Y
ATAC-Seq	2016-956	RNA-Seq	2016-956	Y
ATAC-Seq	2016-957	RNA-Seq	2016-957	Y
ATAC-Seq	2016-958	RNA-Seq	2016-958	Y
ATAC-Seq	2016-959	RNA-Seq	2016-959	Y
ATAC-Seq	2016-960	RNA-Seq	2016-960	Y
ATAC-Seq	2016-961	RNA-Seq	2016-961	Y
ATAC-Seq	2016-962	RNA-Seq	2016-962	Y
ATAC-Seq	2016-963	RNA-Seq	2016-963	Y
ATAC-Seq	2016-964	RNA-Seq	2016-964	Y
ATAC-Seq	2016-965	RNA-Seq	2016-965	Y
Ribo-Seq	2014-2196	ATAC-Seq	2014-2196	Y
Ribo-Seq	2014-2198	ATAC-Seq	2014-2198	Y
Ribo-Seq	2014-2199	ATAC-Seq	2014-2199	Y
Ribo-Seq	2014-2200	ATAC-Seq	2014-2200	Y
Ribo-Seq	2014-2201	ATAC-Seq	2014-2624	N
Ribo-Seq	2014-2621	ATAC-Seq	2014-2621	Y
Ribo-Seq	2014-2622	ATAC-Seq	2014-2622	Y
Ribo-Seq	2014-2624	ATAC-Seq	2014-2201	N
Ribo-Seq	2014-2625	ATAC-Seq	2014-2625	Y
Ribo-Seq	2014-2626	ATAC-Seq	2014-2626	Y
Ribo-Seq	2014-2627	ATAC-Seq	2014-2627	Y
Ribo-Seq	2014-2628	ATAC-Seq	2014-2628	Y
Ribo-Seq	2015-1332	ATAC-Seq	2015-1332	Y
Ribo-Seq	2015-1333	ATAC-Seq	2015-1452	N
Ribo-Seq	2015-1334	ATAC-Seq	2015-1334	Y
Ribo-Seq	2015-1336	ATAC-Seq	2015-1336	Y
Ribo-Seq	2015-1337	ATAC-Seq	2015-1337	Y
Ribo-Seq	2015-1338	ATAC-Seq	2015-1338	Y
Ribo-Seq	2015-1339	ATAC-Seq	2015-1339	Y
Ribo-Seq	2015-1341	ATAC-Seq	2015-1341	Y
Ribo-Seq	2015-1343	ATAC-Seq	2015-1343	Y
Ribo-Seq	2015-1397	ATAC-Seq	2015-1397	Y
Ribo-Seq	2015-1398	ATAC-Seq	2015-1398	Y
Ribo-Seq	2015-1399	ATAC-Seq	2015-1399	Y
Ribo-Seq	2015-1407	ATAC-Seq	2015-1407	Y
Ribo-Seq	2015-1407	ATAC-Seq	2015-1408	N
Ribo-Seq	2015-1426	ATAC-Seq	2014-2196	N
Ribo-Seq	2015-1427	ATAC-Seq	2015-1427	Y
Ribo-Seq	2015-1428	ATAC-Seq	2015-1428	Y
Ribo-Seq	2015-1432	ATAC-Seq	2015-1432	Y
Ribo-Seq	2015-1433	ATAC-Seq	2015-1433	Y
Ribo-Seq	2015-1435	ATAC-Seq	2015-1435	Y
Ribo-Seq	2015-1436	ATAC-Seq	2015-1436	Y
Ribo-Seq	2015-1444	ATAC-Seq	2015-1444	Y
Ribo-Seq	2015-1445	ATAC-Seq	2015-1445	Y
Ribo-Seq	2015-1446	ATAC-Seq	2015-1446	Y
Ribo-Seq	2015-1451	ATAC-Seq	2015-1451	Y
Ribo-Seq	2015-1452	ATAC-Seq	2015-1333	N
Ribo-Seq	2015-1454	ATAC-Seq	2015-1454	Y
Ribo-Seq	2015-1470	ATAC-Seq	2015-1470	Y
Ribo-Seq	2015-1470	ATAC-Seq	2015-1470	Y
Ribo-Seq	2015-1471	ATAC-Seq	2015-1471	Y
Ribo-Seq	2015-1472	ATAC-Seq	2015-1472	Y
Ribo-Seq	2015-1473	ATAC-Seq	2015-1473	Y
Ribo-Seq	2015-1474	ATAC-Seq	2015-1474	Y
Ribo-Seq	2015-1476	ATAC-Seq	2015-1476	Y
Ribo-Seq	2015-1477	ATAC-Seq	2015-1477	Y
Ribo-Seq	2015-1502	ATAC-Seq	2015-1502	Y
Ribo-Seq	2015-1509	ATAC-Seq	2015-1509	Y
Ribo-Seq	2015-1509	ATAC-Seq	2015-733	N
Ribo-Seq	2015-1512	ATAC-Seq	2015-1512	Y
Ribo-Seq	2015-1533	ATAC-Seq	2015-1533	Y
Ribo-Seq	2015-1534	ATAC-Seq	2015-1534	Y
Ribo-Seq	2015-1541	ATAC-Seq	2015-1541	Y
Ribo-Seq	2015-1543	ATAC-Seq	2015-1543	Y
Ribo-Seq	2015-1552	ATAC-Seq	2015-1552	Y
Ribo-Seq	2015-1553	ATAC-Seq	2015-1553	Y
Ribo-Seq	2015-1554	ATAC-Seq	2015-1554	Y
Ribo-Seq	2015-1557	ATAC-Seq	2015-1557	Y
Ribo-Seq	2015-17	ATAC-Seq	2015-17	Y
Ribo-Seq	2015-18	ATAC-Seq	2015-18	Y
Ribo-Seq	2015-21	ATAC-Seq	2015-21	Y
Ribo-Seq	2015-22	ATAC-Seq	2015-22	Y
Ribo-Seq	2015-23	ATAC-Seq	2015-23	Y
Ribo-Seq	2015-244	ATAC-Seq	2015-244	Y
Ribo-Seq	2015-281	ATAC-Seq	2015-281	Y
Ribo-Seq	2015-282	ATAC-Seq	2015-282	Y
Ribo-Seq	2015-284	ATAC-Seq	2015-284	Y
Ribo-Seq	2015-285	ATAC-Seq	2015-285	Y
Ribo-Seq	2015-286	ATAC-Seq	2015-286	Y
Ribo-Seq	2015-3	ATAC-Seq	2015-3	Y
Ribo-Seq	2015-35	ATAC-Seq	2015-35	Y
Ribo-Seq	2015-352	ATAC-Seq	2015-352	Y
Ribo-Seq	2015-36	ATAC-Seq	2015-36	Y
Ribo-Seq	2015-37	ATAC-Seq	2015-37	Y
Ribo-Seq	2015-38	ATAC-Seq	2015-38	Y
Ribo-Seq	2015-39	ATAC-Seq	2015-39	Y
Ribo-Seq	2015-4	ATAC-Seq	2015-4	Y
Ribo-Seq	2015-40	ATAC-Seq	2015-40	Y
Ribo-Seq	2015-42	ATAC-Seq	2015-42	Y
Ribo-Seq	2015-45	ATAC-Seq	2015-45	Y
Ribo-Seq	2015-46	ATAC-Seq	2015-46	Y
Ribo-Seq	2015-477	ATAC-Seq	2015-477	Y
Ribo-Seq	2015-480	ATAC-Seq	2015-480	Y
Ribo-Seq	2015-481	ATAC-Seq	2015-481	Y
Ribo-Seq	2015-482	ATAC-Seq	2015-482	Y
Ribo-Seq	2015-483	ATAC-Seq	2015-483	Y
Ribo-Seq	2015-510	ATAC-Seq	2015-510	Y
Ribo-Seq	2015-513	ATAC-Seq	2015-513	Y
Ribo-Seq	2015-514	ATAC-Seq	2015-514	Y
Ribo-Seq	2015-516	ATAC-Seq	2015-516	Y
Ribo-Seq	2015-517	ATAC-Seq	2015-517	Y
Ribo-Seq	2015-518	ATAC-Seq	2015-518	Y
Ribo-Seq	2015-735	ATAC-Seq	2015-735	Y
Ribo-Seq	2015-736	ATAC-Seq	2015-736	Y
Ribo-Seq	2015-738	ATAC-Seq	2015-738	Y
Ribo-Seq	2015-769	ATAC-Seq	2015-769	Y
Ribo-Seq	2015-770	ATAC-Seq	2015-770	Y
Ribo-Seq	2015-771	ATAC-Seq	2015-808	N
Ribo-Seq	2015-772	ATAC-Seq	2015-772	Y
Ribo-Seq	2015-773	ATAC-Seq	2015-773	Y
Ribo-Seq	2015-776	ATAC-Seq	2015-776	Y
Ribo-Seq	2015-777	ATAC-Seq	2015-777	Y
Ribo-Seq	2015-8	ATAC-Seq	2015-8	Y
Ribo-Seq	2015-804	ATAC-Seq	2015-804	Y
Ribo-Seq	2015-805	ATAC-Seq	2015-805	Y
Ribo-Seq	2015-806	ATAC-Seq	2015-806	Y
Ribo-Seq	2015-808	ATAC-Seq	2015-771	N
Ribo-Seq	2015-810	ATAC-Seq	2015-810	Y
Ribo-Seq	2015-812	ATAC-Seq	2015-812	Y
Ribo-Seq	2015-813	ATAC-Seq	2015-813	Y
Ribo-Seq	2015-854	ATAC-Seq	2015-854	Y
Ribo-Seq	2015-855	ATAC-Seq	2015-855	Y
Ribo-Seq	2015-856	ATAC-Seq	2015-856	Y
Ribo-Seq	2015-857	ATAC-Seq	2015-857	Y
Ribo-Seq	2015-858	ATAC-Seq	2015-858	Y
Ribo-Seq	2015-860	ATAC-Seq	2015-860	Y
Ribo-Seq	2015-861	ATAC-Seq	2015-861	Y
Ribo-Seq	2015-862	ATAC-Seq	2015-862	Y
Ribo-Seq	2015-863	ATAC-Seq	2015-863	Y
Ribo-Seq	2015-865	ATAC-Seq	2015-865	Y
Ribo-Seq	2015-895	ATAC-Seq	2015-895	Y
Ribo-Seq	2015-896	ATAC-Seq	2015-896	Y
Ribo-Seq	2015-901	ATAC-Seq	2015-901	Y
Ribo-Seq	2015-916	ATAC-Seq	2015-916	Y
Ribo-Seq	2015-917	ATAC-Seq	2015-917	Y
Ribo-Seq	2015-918	ATAC-Seq	2015-918	Y
Ribo-Seq	2015-919	ATAC-Seq	2015-919	Y
Ribo-Seq	2015-920	ATAC-Seq	2015-920	Y
Ribo-Seq	2015-922	ATAC-Seq	2015-922	Y
Ribo-Seq	2015-924	ATAC-Seq	2015-924	Y
Ribo-Seq	2015-925	ATAC-Seq	2015-925	Y
Ribo-Seq	2015-926	ATAC-Seq	2015-926	Y
Ribo-Seq	2015-927	ATAC-Seq	2015-927	Y
Ribo-Seq	2016-1532	ATAC-Seq	2016-1532	Y
Ribo-Seq	2016-889	ATAC-Seq	2016-889	Y
Ribo-Seq	2016-890	ATAC-Seq	2016-890	Y
Ribo-Seq	2016-891	ATAC-Seq	2016-891	Y
Ribo-Seq	2016-892	ATAC-Seq	2016-892	Y
Ribo-Seq	2016-893	ATAC-Seq	2016-893	Y
Ribo-Seq	2016-895	ATAC-Seq	2016-895	Y
Ribo-Seq	2016-896	ATAC-Seq	2016-896	Y
Ribo-Seq	2016-922	ATAC-Seq	2016-922	Y
Ribo-Seq	2016-923	ATAC-Seq	2016-923	Y
Ribo-Seq	2016-925	ATAC-Seq	2016-925	Y
Ribo-Seq	2016-926	ATAC-Seq	2016-926	Y
Ribo-Seq	2016-927	ATAC-Seq	2016-927	Y
Ribo-Seq	2016-928	ATAC-Seq	2016-928	Y
Ribo-Seq	2016-929	ATAC-Seq	2016-929	Y
Ribo-Seq	2016-930	ATAC-Seq	2016-930	Y
Ribo-Seq	2016-931	ATAC-Seq	2016-931	Y
Ribo-Seq	2016-933	ATAC-Seq	2016-933	Y
Ribo-Seq	2016-934	ATAC-Seq	2016-934	Y
Ribo-Seq	2016-935	ATAC-Seq	2016-935	Y
Ribo-Seq	2016-936	ATAC-Seq	2016-936	Y
Ribo-Seq	2016-937	ATAC-Seq	2016-937	Y
Ribo-Seq	2016-945	ATAC-Seq	2016-945	Y
Ribo-Seq	2016-946	ATAC-Seq	2016-946	Y
Ribo-Seq	2016-947	ATAC-Seq	2016-947	Y
Ribo-Seq	2016-950	ATAC-Seq	2016-950	Y
Ribo-Seq	2016-965	ATAC-Seq	2016-965	Y
Ribo-Seq	T_2018-555	ATAC-Seq	2015-893	N
Ribo-Seq	T_2018-556	ATAC-Seq	2015-897	N
Ribo-Seq	T_2018-558	ATAC-Seq	2016-959	N
Ribo-Seq	T_2018-559	ATAC-Seq	2015-7	N
Ribo-Seq	T_2018-561	ATAC-Seq	2016-948	N
Ribo-Seq	T_2018-562	ATAC-Seq	2016-949	N
Ribo-Seq	T_2018-564	ATAC-Seq	2016-952	N
Ribo-Seq	T_2018-566	ATAC-Seq	2015-902	N
Ribo-Seq	T_2018-567	ATAC-Seq	2016-956	N
Ribo-Seq	T_2018-569	ATAC-Seq	2016-957	N
Ribo-Seq	T_2018-570	ATAC-Seq	2016-958	N
Ribo-Seq	T_2018-571	ATAC-Seq	2015-1539	N
Ribo-Seq	T_2018-712	ATAC-Seq	2015-1400	N
Ribo-Seq	T_2018-713	ATAC-Seq	2015-354	N
Ribo-Seq	T_2018-714	ATAC-Seq	2015-1434	N
Ribo-Seq	T_2018-715	ATAC-Seq	2015-1513	N
Ribo-Seq	T_2018-716	ATAC-Seq	2015-1401	N
Ribo-Seq	T_2018-717	ATAC-Seq	2015-251	N
Ribo-Seq	T_2018-717	ATAC-Seq	2015-251	N
Ribo-Seq	T_2018-718	ATAC-Seq	2015-1467	N
Ribo-Seq	T_2018-719	ATAC-Seq	2015-355	N
Ribo-Seq	T_2018-720	ATAC-Seq	2015-512	N
Ribo-Seq	T_2018-721	ATAC-Seq	2015-287	N
Ribo-Seq	T_2018-722	ATAC-Seq	2015-248	N
Ribo-Seq	2014-2196	PsychChip	2014-2196	Y
Ribo-Seq	2014-2198	PsychChip	2014-2198	Y
Ribo-Seq	2014-2199	PsychChip	2014-2199	Y
Ribo-Seq	2014-2201	PsychChip	2015-861	N
Ribo-Seq	2014-2624	PsychChip	2015-46	N
Ribo-Seq	2014-2626	PsychChip	2015-859	N
Ribo-Seq	2014-2627	PsychChip	2015-858	N
Ribo-Seq	2014-2628	PsychChip	2015-857	N
Ribo-Seq	2015-1332	PsychChip	2015-1332	Y
Ribo-Seq	2015-1333	PsychChip	2015-1452	N
Ribo-Seq	2015-1334	PsychChip	2015-1334	Y
Ribo-Seq	2015-1336	PsychChip	2015-1336	Y
Ribo-Seq	2015-1338	PsychChip	2015-1338	Y
Ribo-Seq	2015-1339	PsychChip	2015-1339	Y
Ribo-Seq	2015-1341	PsychChip	2015-809	N
Ribo-Seq	2015-1343	PsychChip	2015-1343	Y
Ribo-Seq	2015-1397	PsychChip	2015-1397	Y
Ribo-Seq	2015-1398	PsychChip	2015-1398	Y
Ribo-Seq	2015-1399	PsychChip	2015-1399	Y
Ribo-Seq	2015-1407	PsychChip	2015-1407	Y
Ribo-Seq	2015-1426	PsychChip	2014-2196	N
Ribo-Seq	2015-1427	PsychChip	2015-1427	Y
Ribo-Seq	2015-1428	PsychChip	2015-1428	Y
Ribo-Seq	2015-1432	PsychChip	2015-1432	Y
Ribo-Seq	2015-1433	PsychChip	2015-1433	Y
Ribo-Seq	2015-1435	PsychChip	2015-1435	Y
Ribo-Seq	2015-1436	PsychChip	2015-1436	Y
Ribo-Seq	2015-1444	PsychChip	2015-1444	Y
Ribo-Seq	2015-1445	PsychChip	2015-1445	Y
Ribo-Seq	2015-1446	PsychChip	2015-1446	Y
Ribo-Seq	2015-1451	PsychChip	2015-248	N
Ribo-Seq	2015-1452	PsychChip	2015-1333	N
Ribo-Seq	2015-1471	PsychChip	2015-1471	Y
Ribo-Seq	2015-1472	PsychChip	2015-1472	Y
Ribo-Seq	2015-1473	PsychChip	2015-1473	Y
Ribo-Seq	2015-1476	PsychChip	2015-1476	Y
Ribo-Seq	2015-1509	PsychChip	2015-1509	Y
Ribo-Seq	2015-1511	PsychChip	2015-1511	Y
Ribo-Seq	2015-1512	PsychChip	2015-1512	Y
Ribo-Seq	2015-1534	PsychChip	2015-1534	Y
Ribo-Seq	2015-1541	PsychChip	2015-1541	Y
Ribo-Seq	2015-1543	PsychChip	2015-1543	Y
Ribo-Seq	2015-1552	PsychChip	2015-1552	Y
Ribo-Seq	2015-1553	PsychChip	2015-1553	Y
Ribo-Seq	2015-1554	PsychChip	2015-1554	Y
Ribo-Seq	2015-1557	PsychChip	2015-1557	Y
Ribo-Seq	2015-18	PsychChip	2015-895	N
Ribo-Seq	2015-19	PsychChip	2015-894	N
Ribo-Seq	2015-21	PsychChip	2015-864	N
Ribo-Seq	2015-22	PsychChip	2015-893	N
Ribo-Seq	2015-23	PsychChip	2015-863	N
Ribo-Seq	2015-24	PsychChip	2015-862	N
Ribo-Seq	2015-244	PsychChip	2015-244	Y
Ribo-Seq	2015-282	PsychChip	2015-282	Y
Ribo-Seq	2015-284	PsychChip	2015-284	Y
Ribo-Seq	2015-285	PsychChip	2015-285	Y
Ribo-Seq	2015-286	PsychChip	2015-286	Y
Ribo-Seq	2015-3	PsychChip	2015-891	N
Ribo-Seq	2015-352	PsychChip	2015-352	Y
Ribo-Seq	2015-36	PsychChip	2015-42	N
Ribo-Seq	2015-37	PsychChip	2015-41	N
Ribo-Seq	2015-38	PsychChip	2015-40	N
Ribo-Seq	2015-39	PsychChip	2015-39	Y
Ribo-Seq	2015-41	PsychChip	2015-37	N
Ribo-Seq	2015-42	PsychChip	2015-36	N
Ribo-Seq	2015-45	PsychChip	2015-7	N
Ribo-Seq	2015-46	PsychChip	2015-6	N
Ribo-Seq	2015-477	PsychChip	2015-477	Y
Ribo-Seq	2015-480	PsychChip	2015-480	Y
Ribo-Seq	2015-481	PsychChip	2015-481	Y
Ribo-Seq	2015-482	PsychChip	2015-482	Y
Ribo-Seq	2015-483	PsychChip	2015-483	Y
Ribo-Seq	2015-510	PsychChip	2015-510	Y
Ribo-Seq	2015-513	PsychChip	2015-513	Y
Ribo-Seq	2015-516	PsychChip	2015-516	Y
Ribo-Seq	2015-517	PsychChip	2015-517	Y
Ribo-Seq	2015-518	PsychChip	2015-518	Y
Ribo-Seq	2015-6	PsychChip	2015-45	N
Ribo-Seq	2015-735	PsychChip	2015-735	Y
Ribo-Seq	2015-736	PsychChip	2015-736	Y
Ribo-Seq	2015-738	PsychChip	2015-738	Y
Ribo-Seq	2015-769	PsychChip	2015-769	Y
Ribo-Seq	2015-770	PsychChip	2015-770	Y
Ribo-Seq	2015-771	PsychChip	2015-771	Y
Ribo-Seq	2015-772	PsychChip	2015-772	Y
Ribo-Seq	2015-773	PsychChip	2015-773	Y
Ribo-Seq	2015-776	PsychChip	2015-776	Y
Ribo-Seq	2015-777	PsychChip	2015-777	Y
Ribo-Seq	2015-8	PsychChip	2015-43	N
Ribo-Seq	2015-805	PsychChip	2015-805	Y
Ribo-Seq	2015-806	PsychChip	2015-806	Y
Ribo-Seq	2015-808	PsychChip	2015-808	Y
Ribo-Seq	2015-810	PsychChip	2015-810	Y
Ribo-Seq	2015-812	PsychChip	2015-812	Y
Ribo-Seq	2015-854	PsychChip	2014-2201	N
Ribo-Seq	2015-856	PsychChip	2014-2200	N
Ribo-Seq	2015-857	PsychChip	2015-1	N
Ribo-Seq	2015-858	PsychChip	2014-2628	N
Ribo-Seq	2015-860	PsychChip	2014-2625	N
Ribo-Seq	2015-861	PsychChip	2014-2624	N
Ribo-Seq	2015-863	PsychChip	2014-2622	N
Ribo-Seq	2015-865	PsychChip	2015-23	N
Ribo-Seq	2015-894	PsychChip	2015-22	N
Ribo-Seq	2015-895	PsychChip	2015-21	N
Ribo-Seq	2015-896	PsychChip	2015-20	N
Ribo-Seq	2015-901	PsychChip	2015-901	Y
Ribo-Seq	2015-917	PsychChip	2015-917	Y
Ribo-Seq	2015-918	PsychChip	2015-918	Y
Ribo-Seq	2015-919	PsychChip	2015-919	Y
Ribo-Seq	2015-920	PsychChip	2015-920	Y
Ribo-Seq	2015-922	PsychChip	2015-922	Y
Ribo-Seq	2015-924	PsychChip	2015-924	Y
Ribo-Seq	2015-925	PsychChip	2015-925	Y
Ribo-Seq	2015-926	PsychChip	2015-926	Y
Ribo-Seq	2015-927	PsychChip	2015-927	Y
Ribo-Seq	2016-889	PsychChip	2016-889	Y
Ribo-Seq	2016-890	PsychChip	2016-890	Y
Ribo-Seq	2016-891	PsychChip	2016-891	Y
Ribo-Seq	2016-892	PsychChip	2016-892	Y
Ribo-Seq	2016-893	PsychChip	2016-893	Y
Ribo-Seq	2016-895	PsychChip	2016-895	Y
Ribo-Seq	2016-896	PsychChip	2016-896	Y
Ribo-Seq	2016-922	PsychChip	2016-922	Y
Ribo-Seq	2016-923	PsychChip	2016-923	Y
Ribo-Seq	2016-925	PsychChip	2016-925	Y
Ribo-Seq	2016-926	PsychChip	2016-926	Y
Ribo-Seq	2016-927	PsychChip	2016-927	Y
Ribo-Seq	2016-928	PsychChip	2016-928	Y
Ribo-Seq	2016-929	PsychChip	2016-929	Y
Ribo-Seq	2016-930	PsychChip	2016-930	Y
Ribo-Seq	2016-931	PsychChip	2016-931	Y
Ribo-Seq	2016-933	PsychChip	2016-933	Y
Ribo-Seq	2016-934	PsychChip	2016-934	Y
Ribo-Seq	2016-935	PsychChip	2016-935	Y
Ribo-Seq	2016-936	PsychChip	2016-936	Y
Ribo-Seq	2016-937	PsychChip	2016-937	Y
Ribo-Seq	2016-945	PsychChip	2016-945	Y
Ribo-Seq	2016-946	PsychChip	2016-946	Y
Ribo-Seq	2016-947	PsychChip	2016-947	Y
Ribo-Seq	2016-950	PsychChip	2016-950	Y
Ribo-Seq	T-2018-154	PsychChip	2015-860	N
Ribo-Seq	T-2018-450	PsychChip	2015-860	N
Ribo-Seq	T-2018-554	PsychChip	2015-8	N
Ribo-Seq	2015-893	PsychChip	2014-2621	N
Ribo-Seq	2015-897	PsychChip	2015-19	N
Ribo-Seq	2015-898	PsychChip	2015-18	N
Ribo-Seq	T_2018-558	PsychChip	2016-959	N
Ribo-Seq	T_2018-561	PsychChip	2016-948	N
Ribo-Seq	T_2018-564	PsychChip	2016-952	N
Ribo-Seq	T_2018-566	PsychChip	2015-902	N
Ribo-Seq	T_2018-567	PsychChip	2016-956	N
Ribo-Seq	T_2018-569	PsychChip	2016-957	N
Ribo-Seq	T_2018-570	PsychChip	2016-958	N
Ribo-Seq	T_2018-571	PsychChip	2015-1539	N
Ribo-Seq	2015-1539	PsychChip	2015-1540	N
Ribo-Seq	T_2018-712	PsychChip	2015-1400	N
Ribo-Seq	T_2018-713	PsychChip	2015-354	N
Ribo-Seq	T_2018-714	PsychChip	2015-1434	N
Ribo-Seq	T_2018-715	PsychChip	2015-1513	N
Ribo-Seq	T_2018-716	PsychChip	2015-1401	N
Ribo-Seq	T_2018-717	PsychChip	2015-251	N
Ribo-Seq	T_2018-718	PsychChip	2015-1467	N
Ribo-Seq	T_2018-719	PsychChip	2015-355	N
Ribo-Seq	T_2018-721	PsychChip	2015-287	N
Ribo-Seq	2015-248	PsychChip	2015-1451	N
Ribo-Seq	2014-2196	RNA-Seq	2014-2196	Y
Ribo-Seq	2014-2198	RNA-Seq	2014-2198	Y
Ribo-Seq	2014-2199	RNA-Seq	2014-2199	Y
Ribo-Seq	2014-2200	RNA-Seq	2015-857	N
Ribo-Seq	2014-2621	RNA-Seq	2015-893	N
Ribo-Seq	2014-2622	RNA-Seq	2015-863	N
Ribo-Seq	2014-2624	RNA-Seq	2015-891	N
Ribo-Seq	2014-2625	RNA-Seq	2015-861	N
Ribo-Seq	2014-2626	RNA-Seq	2015-860	N
Ribo-Seq	2014-2627	RNA-Seq	2015-892	N
Ribo-Seq	2014-2628	RNA-Seq	2015-859	N
Ribo-Seq	2015-1332	RNA-Seq	2015-1332	Y
Ribo-Seq	2015-1333	RNA-Seq	2015-1452	N
Ribo-Seq	2015-1334	RNA-Seq	2015-1334	Y
Ribo-Seq	2015-1336	RNA-Seq	2015-1336	Y
Ribo-Seq	2015-1337	RNA-Seq	2015-1337	Y
Ribo-Seq	2015-1338	RNA-Seq	2015-1338	Y
Ribo-Seq	2015-1339	RNA-Seq	2015-1339	Y
Ribo-Seq	2015-1341	RNA-Seq	2015-1341	Y
Ribo-Seq	2015-1343	RNA-Seq	2015-1343	Y
Ribo-Seq	2015-1397	RNA-Seq	2015-1397	Y
Ribo-Seq	2015-1398	RNA-Seq	2015-1398	Y
Ribo-Seq	2015-1399	RNA-Seq	2015-1399	Y
Ribo-Seq	2015-1407	RNA-Seq	2015-1407	Y
Ribo-Seq	2015-1426	RNA-Seq	2014-2196	N
Ribo-Seq	2015-1427	RNA-Seq	2015-1427	Y
Ribo-Seq	2015-1428	RNA-Seq	2015-1428	Y
Ribo-Seq	2015-1432	RNA-Seq	2015-1432	Y
Ribo-Seq	2015-1433	RNA-Seq	2015-1433	Y
Ribo-Seq	2015-1435	RNA-Seq	2015-1435	Y
Ribo-Seq	2015-1436	RNA-Seq	2015-1408	N
Ribo-Seq	2015-1436	RNA-Seq	2015-1436	Y
Ribo-Seq	2015-1444	RNA-Seq	2015-1444	Y
Ribo-Seq	2015-1445	RNA-Seq	2015-1445	Y
Ribo-Seq	2015-1446	RNA-Seq	2015-1446	Y
Ribo-Seq	2015-1451	RNA-Seq	2015-1451	Y
Ribo-Seq	2015-1452	RNA-Seq	2015-1333	N
Ribo-Seq	2015-1454	RNA-Seq	2015-1454	Y
Ribo-Seq	2015-1470	RNA-Seq	2015-1470	Y
Ribo-Seq	2015-1471	RNA-Seq	2015-1471	Y
Ribo-Seq	2015-1472	RNA-Seq	2015-1472	Y
Ribo-Seq	2015-1473	RNA-Seq	2015-1473	Y
Ribo-Seq	2015-1474	RNA-Seq	2015-1474	Y
Ribo-Seq	2015-1476	RNA-Seq	2015-1476	Y
Ribo-Seq	2015-1477	RNA-Seq	2015-1478	N
Ribo-Seq	2015-1502	RNA-Seq	2015-1502	Y
Ribo-Seq	2015-1509	RNA-Seq	2015-1509	Y
Ribo-Seq	2015-1511	RNA-Seq	2015-1511	Y
Ribo-Seq	2015-1512	RNA-Seq	2015-1512	Y
Ribo-Seq	2015-1533	RNA-Seq	2015-1533	Y
Ribo-Seq	2015-1534	RNA-Seq	2015-1534	Y
Ribo-Seq	2015-1541	RNA-Seq	2015-1541	Y
Ribo-Seq	2015-1543	RNA-Seq	2015-1543	Y
Ribo-Seq	2015-1552	RNA-Seq	2015-1552	Y
Ribo-Seq	2015-1553	RNA-Seq	2015-1553	Y
Ribo-Seq	2015-1554	RNA-Seq	2015-1554	Y
Ribo-Seq	2015-1557	RNA-Seq	2015-1557	Y
Ribo-Seq	2015-17	RNA-Seq	2015-899	N
Ribo-Seq	2015-18	RNA-Seq	2015-898	N
Ribo-Seq	2015-19	RNA-Seq	2015-897	N
Ribo-Seq	2015-21	RNA-Seq	2015-895	N
Ribo-Seq	2015-22	RNA-Seq	2015-894	N
Ribo-Seq	2015-23	RNA-Seq	2015-865	N
Ribo-Seq	2015-24	RNA-Seq	2015-864	N
Ribo-Seq	2015-244	RNA-Seq	2015-244	Y
Ribo-Seq	2015-281	RNA-Seq	2015-281	Y
Ribo-Seq	2015-282	RNA-Seq	2015-282	Y
Ribo-Seq	2015-284	RNA-Seq	2015-284	Y
Ribo-Seq	2015-285	RNA-Seq	2015-285	Y
Ribo-Seq	2015-286	RNA-Seq	2015-286	Y
Ribo-Seq	2015-3	RNA-Seq	2015-856	N
Ribo-Seq	2015-352	RNA-Seq	2015-352	Y
Ribo-Seq	2015-36	RNA-Seq	2015-43	N
Ribo-Seq	2015-37	RNA-Seq	2015-42	N
Ribo-Seq	2015-38	RNA-Seq	2015-41	N
Ribo-Seq	2015-39	RNA-Seq	2015-40	N
Ribo-Seq	2015-4	RNA-Seq	2015-855	N
Ribo-Seq	2015-40	RNA-Seq	2015-39	N
Ribo-Seq	2015-41	RNA-Seq	2015-38	N
Ribo-Seq	2015-42	RNA-Seq	2015-37	N
Ribo-Seq	2015-45	RNA-Seq	2015-8	N
Ribo-Seq	2015-46	RNA-Seq	2015-7	N
Ribo-Seq	2015-477	RNA-Seq	2015-477	Y
Ribo-Seq	2015-481	RNA-Seq	2015-481	Y
Ribo-Seq	2015-482	RNA-Seq	2015-482	Y
Ribo-Seq	2015-483	RNA-Seq	2015-483	Y
Ribo-Seq	2015-510	RNA-Seq	2015-510	Y
Ribo-Seq	2015-513	RNA-Seq	2015-513	Y
Ribo-Seq	2015-514	RNA-Seq	2015-514	Y
Ribo-Seq	2015-516	RNA-Seq	2015-516	Y
Ribo-Seq	2015-517	RNA-Seq	2015-517	Y
Ribo-Seq	2015-518	RNA-Seq	2015-518	Y
Ribo-Seq	2015-6	RNA-Seq	2015-854	N
Ribo-Seq	2015-735	RNA-Seq	2015-735	Y
Ribo-Seq	2015-736	RNA-Seq	2015-736	Y
Ribo-Seq	2015-738	RNA-Seq	2015-738	Y
Ribo-Seq	2015-769	RNA-Seq	2015-769	Y
Ribo-Seq	2015-770	RNA-Seq	2015-770	Y
Ribo-Seq	2015-771	RNA-Seq	2015-771	Y
Ribo-Seq	2015-772	RNA-Seq	2015-772	Y
Ribo-Seq	2015-773	RNA-Seq	2015-773	Y
Ribo-Seq	2015-776	RNA-Seq	2015-776	Y
Ribo-Seq	2015-777	RNA-Seq	2015-777	Y
Ribo-Seq	2015-8	RNA-Seq	2015-45	N
Ribo-Seq	2015-804	RNA-Seq	2015-804	Y
Ribo-Seq	2015-805	RNA-Seq	2015-805	Y
Ribo-Seq	2015-806	RNA-Seq	2015-806	Y
Ribo-Seq	2015-808	RNA-Seq	2015-808	Y
Ribo-Seq	2015-810	RNA-Seq	2015-810	Y
Ribo-Seq	2015-812	RNA-Seq	2015-812	Y
Ribo-Seq	2015-813	RNA-Seq	2015-813	Y
Ribo-Seq	2015-854	RNA-Seq	2015-6	N
Ribo-Seq	2015-855	RNA-Seq	2015-4	N
Ribo-Seq	2015-856	RNA-Seq	2015-3	N
Ribo-Seq	2015-857	RNA-Seq	2014-2200	N
Ribo-Seq	2015-858	RNA-Seq	2015-1	N
Ribo-Seq	2015-860	RNA-Seq	2014-2626	N
Ribo-Seq	2015-861	RNA-Seq	2014-2625	N
Ribo-Seq	2015-863	RNA-Seq	2014-2622	N
Ribo-Seq	2015-865	RNA-Seq	2015-23	N
Ribo-Seq	2015-894	RNA-Seq	2015-22	N
Ribo-Seq	2015-895	RNA-Seq	2015-21	N
Ribo-Seq	2015-896	RNA-Seq	2015-20	N
Ribo-Seq	2015-901	RNA-Seq	2015-901	Y
Ribo-Seq	2015-916	RNA-Seq	2015-916	Y
Ribo-Seq	2015-917	RNA-Seq	2015-917	Y
Ribo-Seq	2015-918	RNA-Seq	2015-918	Y
Ribo-Seq	2015-919	RNA-Seq	2015-919	Y
Ribo-Seq	2015-920	RNA-Seq	2015-920	Y
Ribo-Seq	2015-922	RNA-Seq	2015-922	Y
Ribo-Seq	2015-924	RNA-Seq	2015-924	Y
Ribo-Seq	2015-925	RNA-Seq	2015-925	Y
Ribo-Seq	2015-926	RNA-Seq	2015-926	Y
Ribo-Seq	2015-927	RNA-Seq	2015-927	Y
Ribo-Seq	2016-889	RNA-Seq	2016-889	Y
Ribo-Seq	2016-890	RNA-Seq	2016-890	Y
Ribo-Seq	2016-891	RNA-Seq	2016-891	Y
Ribo-Seq	2016-892	RNA-Seq	2016-892	Y
Ribo-Seq	2016-893	RNA-Seq	2016-893	Y
Ribo-Seq	2016-895	RNA-Seq	2016-895	Y
Ribo-Seq	2016-896	RNA-Seq	2016-896	Y
Ribo-Seq	2016-922	RNA-Seq	2016-922	Y
Ribo-Seq	2016-923	RNA-Seq	2016-923	Y
Ribo-Seq	2016-925	RNA-Seq	2016-925	Y
Ribo-Seq	2016-926	RNA-Seq	2016-926	Y
Ribo-Seq	2016-927	RNA-Seq	2016-927	Y
Ribo-Seq	2016-928	RNA-Seq	2016-928	Y
Ribo-Seq	2016-929	RNA-Seq	2016-929	Y
Ribo-Seq	2016-930	RNA-Seq	2016-930	Y
Ribo-Seq	2016-931	RNA-Seq	2016-931	Y
Ribo-Seq	2016-933	RNA-Seq	2016-933	Y
Ribo-Seq	2016-934	RNA-Seq	2016-934	Y
Ribo-Seq	2016-935	RNA-Seq	2016-935	Y
Ribo-Seq	2016-936	RNA-Seq	2016-936	Y
Ribo-Seq	2016-937	RNA-Seq	2016-937	Y
Ribo-Seq	2016-943	RNA-Seq	2016-943	Y
Ribo-Seq	2016-945	RNA-Seq	2016-945	Y
Ribo-Seq	2016-946	RNA-Seq	2016-946	Y
Ribo-Seq	2016-947	RNA-Seq	2016-947	Y
Ribo-Seq	2016-965	RNA-Seq	2016-965	Y
Ribo-Seq	T-2018-154	RNA-Seq	2015-862	N
Ribo-Seq	T-2018-450	RNA-Seq	2015-862	N
Ribo-Seq	T-2018-554	RNA-Seq	2015-35	N
Ribo-Seq	2015-893	RNA-Seq	2014-2621	N
Ribo-Seq	2015-897	RNA-Seq	2015-19	N
Ribo-Seq	2015-898	RNA-Seq	2015-18	N
Ribo-Seq	T_2018-558	RNA-Seq	2016-959	N
Ribo-Seq	2015-7	RNA-Seq	2015-46	N
Ribo-Seq	T_2018-561	RNA-Seq	2016-948	N
Ribo-Seq	T_2018-562	RNA-Seq	2016-949	N
Ribo-Seq	T_2018-563	RNA-Seq	2016-951	N
Ribo-Seq	T_2018-564	RNA-Seq	2016-952	N
Ribo-Seq	T_2018-566	RNA-Seq	2015-902	N
Ribo-Seq	T_2018-567	RNA-Seq	2016-956	N
Ribo-Seq	T_2018-569	RNA-Seq	2016-957	N
Ribo-Seq	T_2018-570	RNA-Seq	2016-958	N
Ribo-Seq	T_2018-571	RNA-Seq	2015-1539	N
Ribo-Seq	T_2018-712	RNA-Seq	2015-1400	N
Ribo-Seq	T_2018-713	RNA-Seq	2015-354	N
Ribo-Seq	T_2018-714	RNA-Seq	2015-1434	N
Ribo-Seq	T_2018-715	RNA-Seq	2015-1513	N
Ribo-Seq	T_2018-716	RNA-Seq	2015-1401	N
Ribo-Seq	T_2018-717	RNA-Seq	2015-251	N
Ribo-Seq	T_2018-718	RNA-Seq	2015-1467	N
Ribo-Seq	T_2018-719	RNA-Seq	2015-355	N
Ribo-Seq	T_2018-720	RNA-Seq	2015-512	N
Ribo-Seq	T_2018-721	RNA-Seq	2015-287	N
Ribo-Seq	T_2018-722	RNA-Seq	2015-248	N
Ribo-Seq	2014-2196	WGS	2014-2196	Y
Ribo-Seq	2014-2198	WGS	2014-2198	Y
Ribo-Seq	2014-2199	WGS	2014-2199	Y
Ribo-Seq	2014-2200	WGS	2015-855	N
Ribo-Seq	2014-2201	WGS	2015-861	N
Ribo-Seq	2014-2621	WGS	T-47	N
Ribo-Seq	2014-2624	WGS	2015-46	N
Ribo-Seq	2014-2625	WGS	2015-892	N
Ribo-Seq	2014-2626	WGS	2015-859	N
Ribo-Seq	2014-2627	WGS	2015-858	N
Ribo-Seq	2014-2628	WGS	2015-857	N
Ribo-Seq	2015-1332	WGS	2015-1332	Y
Ribo-Seq	2015-1333	WGS	2015-1452	N
Ribo-Seq	2015-1334	WGS	2015-1334	Y
Ribo-Seq	2015-1336	WGS	2015-1336	Y
Ribo-Seq	2015-1337	WGS	2015-1337	Y
Ribo-Seq	2015-1338	WGS	2015-1338	Y
Ribo-Seq	2015-1339	WGS	2015-1339	Y
Ribo-Seq	2015-1341	WGS	2015-809	N
Ribo-Seq	2015-1343	WGS	2015-1343	Y
Ribo-Seq	2015-1397	WGS	2015-1397	Y
Ribo-Seq	2015-1398	WGS	2015-1398	Y
Ribo-Seq	2015-1399	WGS	2015-1399	Y
Ribo-Seq	2015-1407	WGS	2015-1407	Y
Ribo-Seq	2015-1426	WGS	2014-2196	N
Ribo-Seq	2015-1427	WGS	2015-1427	Y
Ribo-Seq	2015-1428	WGS	2015-1428	Y
Ribo-Seq	2015-1432	WGS	2015-1432	Y
Ribo-Seq	2015-1433	WGS	2015-1433	Y
Ribo-Seq	2015-1435	WGS	2015-1435	Y
Ribo-Seq	2015-1436	WGS	2015-1436	Y
Ribo-Seq	2015-1444	WGS	2015-1444	Y
Ribo-Seq	2015-1445	WGS	2015-1445	Y
Ribo-Seq	2015-1446	WGS	2015-1446	Y
Ribo-Seq	2015-1451	WGS	2015-248	N
Ribo-Seq	2015-1452	WGS	2015-1333	N
Ribo-Seq	2015-1470	WGS	2015-1470	Y
Ribo-Seq	2015-1471	WGS	2015-1471	Y
Ribo-Seq	2015-1472	WGS	2015-1472	Y
Ribo-Seq	2015-1473	WGS	2015-1473	Y
Ribo-Seq	2015-1474	WGS	2015-1474	Y
Ribo-Seq	2015-1476	WGS	2015-1476	Y
Ribo-Seq	2015-1502	WGS	2015-1502	Y
Ribo-Seq	2015-1509	WGS	2015-1509	Y
Ribo-Seq	2015-1511	WGS	2015-1511	Y
Ribo-Seq	2015-1512	WGS	2015-1512	Y
Ribo-Seq	2015-1534	WGS	2015-1534	Y
Ribo-Seq	2015-1541	WGS	2015-1541	Y
Ribo-Seq	2015-1543	WGS	2015-1543	Y
Ribo-Seq	2015-1552	WGS	2015-1552	Y
Ribo-Seq	2015-1553	WGS	2015-1553	Y
Ribo-Seq	2015-1554	WGS	2015-1554	Y
Ribo-Seq	2015-1557	WGS	2015-1557	Y
Ribo-Seq	2015-17	WGS	2015-896	N
Ribo-Seq	2015-18	WGS	2015-895	N
Ribo-Seq	2015-19	WGS	2015-894	N
Ribo-Seq	2015-21	WGS	2015-864	N
Ribo-Seq	2015-22	WGS	2015-893	N
Ribo-Seq	2015-23	WGS	2015-863	N
Ribo-Seq	2015-24	WGS	2015-862	N
Ribo-Seq	2015-244	WGS	2015-244	Y
Ribo-Seq	2015-282	WGS	2015-282	Y
Ribo-Seq	2015-284	WGS	2015-284	Y
Ribo-Seq	2015-285	WGS	2015-285	Y
Ribo-Seq	2015-286	WGS	2015-286	Y
Ribo-Seq	2015-3	WGS	2015-891	N
Ribo-Seq	2015-352	WGS	2015-352	Y
Ribo-Seq	2015-36	WGS	2015-42	N
Ribo-Seq	2015-37	WGS	2015-41	N
Ribo-Seq	2015-38	WGS	2015-40	N
Ribo-Seq	2015-39	WGS	2015-39	Y
Ribo-Seq	2015-4	WGS	2015-854	N
Ribo-Seq	2015-40	WGS	2015-38	N
Ribo-Seq	2015-41	WGS	2015-37	N
Ribo-Seq	2015-42	WGS	2015-36	N
Ribo-Seq	2015-45	WGS	2015-7	N
Ribo-Seq	2015-46	WGS	2015-6	N
Ribo-Seq	2015-477	WGS	2015-477	Y
Ribo-Seq	2015-480	WGS	2015-480	Y
Ribo-Seq	2015-481	WGS	2015-481	Y
Ribo-Seq	2015-482	WGS	2015-482	Y
Ribo-Seq	2015-483	WGS	2015-483	Y
Ribo-Seq	2015-510	WGS	2015-510	Y
Ribo-Seq	2015-513	WGS	2015-513	Y
Ribo-Seq	2015-514	WGS	2015-514	Y
Ribo-Seq	2015-516	WGS	2015-516	Y
Ribo-Seq	2015-517	WGS	2015-517	Y
Ribo-Seq	2015-518	WGS	2015-518	Y
Ribo-Seq	2015-6	WGS	2015-45	N
Ribo-Seq	2015-735	WGS	2015-735	Y
Ribo-Seq	2015-736	WGS	2015-736	Y
Ribo-Seq	2015-738	WGS	2015-738	Y
Ribo-Seq	2015-769	WGS	2015-769	Y
Ribo-Seq	2015-770	WGS	2015-770	Y
Ribo-Seq	2015-771	WGS	2015-771	Y
Ribo-Seq	2015-772	WGS	2015-772	Y
Ribo-Seq	2015-773	WGS	2015-773	Y
Ribo-Seq	2015-776	WGS	2015-776	Y
Ribo-Seq	2015-777	WGS	2015-777	Y
Ribo-Seq	2015-8	WGS	2015-43	N
Ribo-Seq	2015-804	WGS	2015-804	Y
Ribo-Seq	2015-805	WGS	2015-805	Y
Ribo-Seq	2015-806	WGS	2015-806	Y
Ribo-Seq	2015-808	WGS	2015-808	Y
Ribo-Seq	2015-812	WGS	2015-812	Y
Ribo-Seq	2015-813	WGS	2015-813	Y
Ribo-Seq	2015-854	WGS	2014-2201	N
Ribo-Seq	2015-855	WGS	2015-3	N
Ribo-Seq	2015-856	WGS	2014-2200	N
Ribo-Seq	2015-857	WGS	2015-1	N
Ribo-Seq	2015-858	WGS	2014-2628	N
Ribo-Seq	2015-860	WGS	2014-2625	N
Ribo-Seq	2015-861	WGS	2014-2624	N
Ribo-Seq	2015-863	WGS	2014-2622	N
Ribo-Seq	2015-865	WGS	2015-23	N
Ribo-Seq	2015-894	WGS	2015-22	N
Ribo-Seq	2015-895	WGS	2015-21	N
Ribo-Seq	2015-896	WGS	2015-20	N
Ribo-Seq	2015-917	WGS	2015-917	Y
Ribo-Seq	2015-918	WGS	2015-918	Y
Ribo-Seq	2015-919	WGS	2015-919	Y
Ribo-Seq	2015-922	WGS	2015-922	Y
Ribo-Seq	2015-924	WGS	2015-924	Y
Ribo-Seq	2015-925	WGS	2015-925	Y
Ribo-Seq	2015-926	WGS	2015-926	Y
Ribo-Seq	2015-927	WGS	2015-927	Y
Ribo-Seq	2016-1532	WGS	2016-1532	Y
Ribo-Seq	2016-889	WGS	2016-889	Y
Ribo-Seq	2016-890	WGS	2016-890	Y
Ribo-Seq	2016-891	WGS	2016-891	Y
Ribo-Seq	2016-892	WGS	2016-892	Y
Ribo-Seq	2016-893	WGS	2016-893	Y
Ribo-Seq	2016-895	WGS	2016-895	Y
Ribo-Seq	2016-896	WGS	2016-896	Y
Ribo-Seq	2016-922	WGS	2016-922	Y
Ribo-Seq	2016-923	WGS	2016-923	Y
Ribo-Seq	2016-925	WGS	2016-925	Y
Ribo-Seq	2016-926	WGS	2016-926	Y
Ribo-Seq	2016-927	WGS	2016-927	Y
Ribo-Seq	2016-928	WGS	2016-928	Y
Ribo-Seq	2016-929	WGS	2016-929	Y
Ribo-Seq	2016-930	WGS	2016-930	Y
Ribo-Seq	2016-931	WGS	2016-931	Y
Ribo-Seq	2016-933	WGS	2016-933	Y
Ribo-Seq	2016-934	WGS	2016-934	Y
Ribo-Seq	2016-935	WGS	2016-935	Y
Ribo-Seq	2016-936	WGS	2016-936	Y
Ribo-Seq	2016-937	WGS	2016-937	Y
Ribo-Seq	2016-943	WGS	2016-943	Y
Ribo-Seq	2016-945	WGS	2016-945	Y
Ribo-Seq	2016-946	WGS	2016-946	Y
Ribo-Seq	2016-947	WGS	2016-947	Y
Ribo-Seq	2016-950	WGS	2016-950	Y
Ribo-Seq	2016-965	WGS	2016-965	Y
Ribo-Seq	T-2018-154	WGS	2015-860	N
Ribo-Seq	T-2018-450	WGS	2015-860	N
Ribo-Seq	T-2018-554	WGS	2015-8	N
Ribo-Seq	2015-893	WGS	2014-2621	N
Ribo-Seq	2015-897	WGS	2015-19	N
Ribo-Seq	2015-898	WGS	2015-18	N
Ribo-Seq	T_2018-558	WGS	2016-959	N
Ribo-Seq	2015-7	WGS	2015-44	N
Ribo-Seq	T_2018-561	WGS	2016-948	N
Ribo-Seq	T_2018-562	WGS	2016-949	N
Ribo-Seq	T_2018-563	WGS	2016-951	N
Ribo-Seq	T_2018-564	WGS	2016-952	N
Ribo-Seq	T_2018-566	WGS	2015-902	N
Ribo-Seq	T_2018-567	WGS	2016-956	N
Ribo-Seq	T_2018-569	WGS	2016-957	N
Ribo-Seq	T_2018-570	WGS	2016-958	N
Ribo-Seq	2015-1539	WGS	2015-1540	N
Ribo-Seq	T_2018-712	WGS	2015-1400	N
Ribo-Seq	T_2018-713	WGS	2015-354	N
Ribo-Seq	T_2018-714	WGS	2015-1434	N
Ribo-Seq	T_2018-715	WGS	2015-1513	N
Ribo-Seq	T_2018-716	WGS	2015-1401	N
Ribo-Seq	T_2018-717	WGS	2015-251	N
Ribo-Seq	T_2018-718	WGS	2015-1467	N
Ribo-Seq	T_2018-719	WGS	2015-355	N
Ribo-Seq	T_2018-721	WGS	2015-287	N
Ribo-Seq	2015-248	WGS	2015-1451	N
RNA-Seq	2015-2572	affy	2015-2572	Y
RNA-Seq	2015-2573	affy	2015-2573	Y
RNA-Seq	2015-2574	affy	2015-2574	Y
RNA-Seq	2015-2575	affy	2015-2575	Y
RNA-Seq	2015-2576	affy	2015-2576	Y
RNA-Seq	2015-2577	affy	2015-2577	Y
RNA-Seq	2015-2578	affy	2015-2578	Y
RNA-Seq	2015-2579	affy	2015-2579	Y
RNA-Seq	2015-2580	affy	2015-2580	Y
RNA-Seq	2015-2581	affy	2015-2581	Y
RNA-Seq	2015-2582	affy	2015-2582	Y
RNA-Seq	2015-2583	affy	2015-2583	Y
RNA-Seq	2015-2584	affy	2015-2584	Y
RNA-Seq	2015-2585	affy	2015-2585	Y
RNA-Seq	2015-2586	affy	2015-2586	Y
RNA-Seq	2015-2587	affy	2015-2587	Y
RNA-Seq	2015-2588	affy	2015-2588	Y
RNA-Seq	2015-2589	affy	2015-2589	Y
RNA-Seq	2015-2590	affy	2015-2590	Y
RNA-Seq	2015-2591	affy	2015-2591	Y
RNA-Seq	2015-2592	affy	2015-2592	Y
RNA-Seq	2015-2593	affy	2015-2593	Y
RNA-Seq	2015-2594	affy	2015-2594	Y
RNA-Seq	2015-2595	affy	2015-2595	Y
RNA-Seq	2015-2603	affy	2015-2603	Y
RNA-Seq	2015-2604	affy	2015-2604	Y
RNA-Seq	2015-2605	affy	2015-2605	Y
RNA-Seq	2015-2606	affy	2015-2606	Y
RNA-Seq	2015-2607	affy	2015-2607	Y
RNA-Seq	2015-2608	affy	2015-2608	Y
RNA-Seq	2015-2609	affy	2015-2609	Y
RNA-Seq	2015-2610	affy	2015-2610	Y
RNA-Seq	2015-2623	affy	2015-2623	Y
RNA-Seq	2015-2625	affy	2015-2625	Y
RNA-Seq	2015-2626	affy	2015-2626	Y
RNA-Seq	2015-2627	affy	2015-2627	Y
RNA-Seq	2015-2628	affy	2015-2628	Y
RNA-Seq	2015-2629	affy	2015-2629	Y
RNA-Seq	2015-2630	affy	2015-2630	Y
RNA-Seq	2015-2881	affy	2015-2881	Y
RNA-Seq	2015-2882	affy	2015-2882	Y
RNA-Seq	2015-2883	affy	2015-2883	Y
RNA-Seq	2015-2884	affy	2015-2884	Y
RNA-Seq	2015-2885	affy	2015-2885	Y
RNA-Seq	2015-2886	affy	2015-2886	Y
RNA-Seq	2015-2887	affy	2015-2887	Y
RNA-Seq	2015-2888	affy	2015-2630	N
RNA-Seq	2015-2917	affy	2015-2917	Y
RNA-Seq	2015-2918	affy	2015-2918	Y
RNA-Seq	2015-2919	affy	2015-2919	Y
RNA-Seq	2015-2921	affy	2015-2921	Y
RNA-Seq	2015-2922	affy	2015-2922	Y
RNA-Seq	2015-2923	affy	2015-2923	Y
RNA-Seq	2015-2924	affy	2015-2924	Y
RNA-Seq	2015-2945	affy	2015-2945	Y
RNA-Seq	2015-2946	affy	2015-2946	Y
RNA-Seq	2015-2947	affy	2015-2947	Y
RNA-Seq	2015-2948	affy	2015-2948	Y
RNA-Seq	2015-2949	affy	2015-2949	Y
RNA-Seq	2015-2950	affy	2015-2950	Y
RNA-Seq	2015-2951	affy	2015-2951	Y
RNA-Seq	2015-2952	affy	2015-2952	Y
RNA-Seq	2015-3079	affy	2015-3079	Y
RNA-Seq	2015-3080	affy	2015-3080	Y
RNA-Seq	2015-3081	affy	2015-3081	Y
RNA-Seq	2015-3082	affy	2015-3082	Y
RNA-Seq	2015-3083	affy	2015-3083	Y
RNA-Seq	2015-3084	affy	2015-3084	Y
RNA-Seq	2015-3085	affy	2015-3085	Y
RNA-Seq	2015-3086	affy	2015-3086	Y
RNA-Seq	2015-3164	affy	2015-3164	Y
RNA-Seq	2015-3165	affy	2015-3165	Y
RNA-Seq	2015-3166	affy	2015-3166	Y
RNA-Seq	2015-3167	affy	2015-3167	Y
RNA-Seq	2015-3168	affy	2015-3168	Y
RNA-Seq	2015-3169	affy	2015-3169	Y
RNA-Seq	2015-3170	affy	2015-3170	Y
RNA-Seq	2015-3227	affy	2015-3227	Y
RNA-Seq	2015-3228	affy	2015-3228	Y
RNA-Seq	2015-3229	affy	2015-3229	Y
RNA-Seq	2015-3230	affy	2015-3230	Y
RNA-Seq	2015-3231	affy	2015-3231	Y
RNA-Seq	2015-3232	affy	2015-3232	Y
RNA-Seq	2015-3233	affy	2015-3233	Y
RNA-Seq	2015-3234	affy	2015-3234	Y
RNA-Seq	2015-3235	affy	2015-3235	Y
RNA-Seq	2015-3236	affy	2015-3236	Y
RNA-Seq	2015-3237	affy	2015-3237	Y
RNA-Seq	2015-3238	affy	2015-3238	Y
RNA-Seq	2015-3275	affy	2015-3275	Y
RNA-Seq	2015-3276	affy	2015-3276	Y
RNA-Seq	2015-3277	affy	2015-3277	Y
RNA-Seq	2015-3278	affy	2015-3278	Y
RNA-Seq	2015-3279	affy	2015-3279	Y
RNA-Seq	2015-3280	affy	2015-3280	Y
RNA-Seq	2015-3281	affy	2015-3281	Y
RNA-Seq	2015-3282	affy	2015-3282	Y
RNA-Seq	2015-3283	affy	2015-3283	Y
RNA-Seq	2015-3284	affy	2015-3284	Y
RNA-Seq	2016-790	affy	2016-790	Y
RNA-Seq	2016-791	affy	2016-791	Y
RNA-Seq	2016-792	affy	2016-792	Y
RNA-Seq	2016-793	affy	2016-793	Y
RNA-Seq	2016-794	affy	2016-794	Y
RNA-Seq	2016-795	affy	2016-795	Y
RNA-Seq	2016-796	affy	2016-796	Y
RNA-Seq	2016-797	affy	2016-797	Y
RNA-Seq	2016-798	affy	2016-798	Y
RNA-Seq	2016-799	affy	2016-799	Y
RNA-Seq	2016-800	affy	2016-800	Y
RNA-Seq	2016-801	affy	2016-801	Y
RNA-Seq	2016-823	affy	2016-823	Y
RNA-Seq	2016-824	affy	2016-824	Y
RNA-Seq	2016-825	affy	2016-825	Y
RNA-Seq	2016-826	affy	2016-826	Y
RNA-Seq	2016-827	affy	2016-827	Y
RNA-Seq	2016-828	affy	2016-828	Y
RNA-Seq	2016-829	affy	2016-829	Y
RNA-Seq	2016-830	affy	2016-830	Y
RNA-Seq	2016-831	affy	2016-831	Y
RNA-Seq	2016-832	affy	2016-832	Y
RNA-Seq	2016-833	affy	2016-833	Y
RNA-Seq	2016-834	affy	2016-834	Y
RNA-Seq	2016-862	affy	2016-862	Y
RNA-Seq	2016-863	affy	2016-863	Y
RNA-Seq	2016-864	affy	2016-864	Y
RNA-Seq	2016-865	affy	2016-865	Y
RNA-Seq	2016-866	affy	2016-866	Y
RNA-Seq	2016-867	affy	2016-867	Y
RNA-Seq	2016-868	affy	2016-868	Y
RNA-Seq	2016-869	affy	2016-869	Y
RNA-Seq	2016-870	affy	2016-870	Y
RNA-Seq	2016-871	affy	2016-871	Y
RNA-Seq	2016-872	affy	2016-872	Y
RNA-Seq	2016-885	affy	2016-885	Y
RNA-Seq	2016-887	affy	2016-887	Y
RNA-Seq	2016-888	affy	2016-888	Y
RNA-Seq	2014-2194	PsychChip	2014-2194	Y
RNA-Seq	2014-2195	PsychChip	2014-2195	Y
RNA-Seq	2014-2196	PsychChip	2014-2196	Y
RNA-Seq	2014-2197	PsychChip	2014-2197	Y
RNA-Seq	2014-2198	PsychChip	2014-2198	Y
RNA-Seq	2014-2199	PsychChip	2014-2199	Y
RNA-Seq	2014-2200	PsychChip	2015-1	N
RNA-Seq	2014-2201	PsychChip	2015-4	N
RNA-Seq	2014-2621	PsychChip	2014-2621	Y
RNA-Seq	2014-2622	PsychChip	2014-2622	Y
RNA-Seq	2014-2625	PsychChip	2014-2624	N
RNA-Seq	2014-2626	PsychChip	2014-2625	N
RNA-Seq	2014-2627	PsychChip	2014-2626	N
RNA-Seq	2014-2628	PsychChip	2014-2627	N
RNA-Seq	2015-1	PsychChip	2014-2628	N
RNA-Seq	2015-1332	PsychChip	2015-1332	Y
RNA-Seq	2015-1333	PsychChip	2015-1333	Y
RNA-Seq	2015-1334	PsychChip	2015-1334	Y
RNA-Seq	2015-1335	PsychChip	2015-1335	Y
RNA-Seq	2015-1336	PsychChip	2015-1336	Y
RNA-Seq	2015-1338	PsychChip	2015-1338	Y
RNA-Seq	2015-1339	PsychChip	2015-1339	Y
RNA-Seq	2015-1340	PsychChip	2015-1340	Y
RNA-Seq	2015-1341	PsychChip	2015-809	N
RNA-Seq	2015-1342	PsychChip	2015-1342	Y
RNA-Seq	2015-1343	PsychChip	2015-1343	Y
RNA-Seq	2015-1397	PsychChip	2015-1397	Y
RNA-Seq	2015-1398	PsychChip	2015-1398	Y
RNA-Seq	2015-1399	PsychChip	2015-1399	Y
RNA-Seq	2015-1400	PsychChip	2015-1400	Y
RNA-Seq	2015-1401	PsychChip	2015-1401	Y
RNA-Seq	2015-1402	PsychChip	2015-1402	Y
RNA-Seq	2015-1403	PsychChip	2015-1403	Y
RNA-Seq	2015-1404	PsychChip	2015-1404	Y
RNA-Seq	2015-1405	PsychChip	2015-1405	Y
RNA-Seq	2015-1406	PsychChip	2015-1406	Y
RNA-Seq	2015-1407	PsychChip	2015-1407	Y
RNA-Seq	2015-1408	PsychChip	2015-1436	N
RNA-Seq	2015-1426	PsychChip	2015-1426	Y
RNA-Seq	2015-1427	PsychChip	2015-1427	Y
RNA-Seq	2015-1428	PsychChip	2015-1428	Y
RNA-Seq	2015-1429	PsychChip	2015-1429	Y
RNA-Seq	2015-1431	PsychChip	2015-1431	Y
RNA-Seq	2015-1431	PsychChip	2015-1532	N
RNA-Seq	2015-1432	PsychChip	2015-1432	Y
RNA-Seq	2015-1433	PsychChip	2015-1433	Y
RNA-Seq	2015-1434	PsychChip	2015-1434	Y
RNA-Seq	2015-1435	PsychChip	2015-1435	Y
RNA-Seq	2015-1436	PsychChip	2015-1436	Y
RNA-Seq	2015-1443	PsychChip	2015-1443	Y
RNA-Seq	2015-1444	PsychChip	2015-1444	Y
RNA-Seq	2015-1445	PsychChip	2015-1445	Y
RNA-Seq	2015-1446	PsychChip	2015-1446	Y
RNA-Seq	2015-1447	PsychChip	2015-1447	Y
RNA-Seq	2015-1448	PsychChip	2015-1448	Y
RNA-Seq	2015-1449	PsychChip	2015-1449	Y
RNA-Seq	2015-1450	PsychChip	2015-1450	Y
RNA-Seq	2015-1451	PsychChip	2015-248	N
RNA-Seq	2015-1452	PsychChip	2015-1452	Y
RNA-Seq	2015-1453	PsychChip	2015-1453	Y
RNA-Seq	2015-1467	PsychChip	2015-1467	Y
RNA-Seq	2015-1468	PsychChip	2015-1468	Y
RNA-Seq	2015-1469	PsychChip	2015-1469	Y
RNA-Seq	2015-1471	PsychChip	2015-1471	Y
RNA-Seq	2015-1472	PsychChip	2015-1472	Y
RNA-Seq	2015-1473	PsychChip	2015-1473	Y
RNA-Seq	2015-1475	PsychChip	2015-1475	Y
RNA-Seq	2015-1476	PsychChip	2015-1476	Y
RNA-Seq	2015-1477	PsychChip	2015-1478	N
RNA-Seq	2015-1503	PsychChip	2015-1503	Y
RNA-Seq	2015-1504	PsychChip	2015-1504	Y
RNA-Seq	2015-1505	PsychChip	2015-1505	Y
RNA-Seq	2015-1506	PsychChip	2015-1506	Y
RNA-Seq	2015-1507	PsychChip	2015-1507	Y
RNA-Seq	2015-1508	PsychChip	2015-1508	Y
RNA-Seq	2015-1508	PsychChip	2015-1533	N
RNA-Seq	2015-1509	PsychChip	2015-1509	Y
RNA-Seq	2015-1510	PsychChip	2015-1510	Y
RNA-Seq	2015-1511	PsychChip	2015-1511	Y
RNA-Seq	2015-1512	PsychChip	2015-1512	Y
RNA-Seq	2015-1513	PsychChip	2015-1513	Y
RNA-Seq	2015-1534	PsychChip	2015-1534	Y
RNA-Seq	2015-1535	PsychChip	2015-1535	Y
RNA-Seq	2015-1536	PsychChip	2015-1536	Y
RNA-Seq	2015-1537	PsychChip	2015-1537	Y
RNA-Seq	2015-1537	PsychChip	2015-281	N
RNA-Seq	2015-1538	PsychChip	2015-1538	Y
RNA-Seq	2015-1539	PsychChip	2015-1539	Y
RNA-Seq	2015-1539	PsychChip	2015-1540	N
RNA-Seq	2015-1541	PsychChip	2015-1541	Y
RNA-Seq	2015-1543	PsychChip	2015-1543	Y
RNA-Seq	2015-1552	PsychChip	2015-1552	Y
RNA-Seq	2015-1553	PsychChip	2015-1553	Y
RNA-Seq	2015-1554	PsychChip	2015-1554	Y
RNA-Seq	2015-1555	PsychChip	2015-1555	Y
RNA-Seq	2015-1556	PsychChip	2015-1556	Y
RNA-Seq	2015-1557	PsychChip	2015-1557	Y
RNA-Seq	2015-17	PsychChip	2015-17	Y
RNA-Seq	2015-18	PsychChip	2015-18	Y
RNA-Seq	2015-19	PsychChip	2015-19	Y
RNA-Seq	2015-20	PsychChip	2015-20	Y
RNA-Seq	2015-21	PsychChip	2015-21	Y
RNA-Seq	2015-22	PsychChip	2015-22	Y
RNA-Seq	2015-23	PsychChip	2015-23	Y
RNA-Seq	2015-24	PsychChip	2015-24	Y
RNA-Seq	2015-243	PsychChip	2015-243	Y
RNA-Seq	2015-244	PsychChip	2015-244	Y
RNA-Seq	2015-245	PsychChip	2015-245	Y
RNA-Seq	2015-246	PsychChip	2015-246	Y
RNA-Seq	2015-247	PsychChip	2015-247	Y
RNA-Seq	2015-248	PsychChip	2015-1451	N
RNA-Seq	2015-249	PsychChip	2015-249	Y
RNA-Seq	2015-250	PsychChip	2015-250	Y
RNA-Seq	2015-251	PsychChip	2015-251	Y
RNA-Seq	2015-280	PsychChip	2015-280	Y
RNA-Seq	2015-282	PsychChip	2015-282	Y
RNA-Seq	2015-283	PsychChip	2015-283	Y
RNA-Seq	2015-284	PsychChip	2015-284	Y
RNA-Seq	2015-285	PsychChip	2015-285	Y
RNA-Seq	2015-286	PsychChip	2015-286	Y
RNA-Seq	2015-287	PsychChip	2015-287	Y
RNA-Seq	2015-3	PsychChip	2014-2200	N
RNA-Seq	2015-35	PsychChip	2015-8	N
RNA-Seq	2015-350	PsychChip	2015-350	Y
RNA-Seq	2015-351	PsychChip	2015-351	Y
RNA-Seq	2015-352	PsychChip	2015-352	Y
RNA-Seq	2015-353	PsychChip	2015-353	Y
RNA-Seq	2015-354	PsychChip	2015-354	Y
RNA-Seq	2015-355	PsychChip	2015-355	Y
RNA-Seq	2015-36	PsychChip	2015-35	N
RNA-Seq	2015-37	PsychChip	2015-36	N
RNA-Seq	2015-38	PsychChip	2015-37	N
RNA-Seq	2015-40	PsychChip	2015-39	N
RNA-Seq	2015-41	PsychChip	2015-40	N
RNA-Seq	2015-42	PsychChip	2015-41	N
RNA-Seq	2015-43	PsychChip	2015-42	N
RNA-Seq	2015-45	PsychChip	2015-43	N
RNA-Seq	2015-477	PsychChip	2015-477	Y
RNA-Seq	2015-478	PsychChip	2015-478	Y
RNA-Seq	2015-479	PsychChip	2015-479	Y
RNA-Seq	2015-481	PsychChip	2015-481	Y
RNA-Seq	2015-482	PsychChip	2015-482	Y
RNA-Seq	2015-483	PsychChip	2015-483	Y
RNA-Seq	2015-510	PsychChip	2015-510	Y
RNA-Seq	2015-511	PsychChip	2015-511	Y
RNA-Seq	2015-513	PsychChip	2015-513	Y
RNA-Seq	2015-515	PsychChip	2015-515	Y
RNA-Seq	2015-516	PsychChip	2015-516	Y
RNA-Seq	2015-517	PsychChip	2015-517	Y
RNA-Seq	2015-518	PsychChip	2015-518	Y
RNA-Seq	2015-519	PsychChip	2015-519	Y
RNA-Seq	2015-520	PsychChip	2015-1454	N
RNA-Seq	2015-520	PsychChip	2015-520	Y
RNA-Seq	2015-6	PsychChip	2014-2201	N
RNA-Seq	2015-7	PsychChip	2015-6	N
RNA-Seq	2015-733	PsychChip	2015-733	Y
RNA-Seq	2015-734	PsychChip	2015-734	Y
RNA-Seq	2015-735	PsychChip	2015-735	Y
RNA-Seq	2015-736	PsychChip	2015-736	Y
RNA-Seq	2015-737	PsychChip	2015-737	Y
RNA-Seq	2015-738	PsychChip	2015-738	Y
RNA-Seq	2015-739	PsychChip	2015-739	Y
RNA-Seq	2015-740	PsychChip	2015-740	Y
RNA-Seq	2015-766	PsychChip	2015-766	Y
RNA-Seq	2015-767	PsychChip	2015-767	Y
RNA-Seq	2015-768	PsychChip	2015-768	Y
RNA-Seq	2015-769	PsychChip	2015-769	Y
RNA-Seq	2015-770	PsychChip	2015-770	Y
RNA-Seq	2015-771	PsychChip	2015-771	Y
RNA-Seq	2015-772	PsychChip	2015-772	Y
RNA-Seq	2015-773	PsychChip	2015-773	Y
RNA-Seq	2015-774	PsychChip	2015-774	Y
RNA-Seq	2015-775	PsychChip	2015-775	Y
RNA-Seq	2015-776	PsychChip	2015-776	Y
RNA-Seq	2015-777	PsychChip	2015-777	Y
RNA-Seq	2015-8	PsychChip	2015-7	N
RNA-Seq	2015-802	PsychChip	2015-802	Y
RNA-Seq	2015-803	PsychChip	2015-803	Y
RNA-Seq	2015-805	PsychChip	2015-805	Y
RNA-Seq	2015-806	PsychChip	2015-806	Y
RNA-Seq	2015-807	PsychChip	2015-807	Y
RNA-Seq	2015-808	PsychChip	2015-808	Y
RNA-Seq	2015-809	PsychChip	2015-1408	N
RNA-Seq	2015-810	PsychChip	2015-810	Y
RNA-Seq	2015-812	PsychChip	2015-812	Y
RNA-Seq	2015-854	PsychChip	2015-45	N
RNA-Seq	2015-856	PsychChip	2015-891	N
RNA-Seq	2015-858	PsychChip	2015-856	N
RNA-Seq	2015-859	PsychChip	2015-857	N
RNA-Seq	2015-860	PsychChip	2015-859	N
RNA-Seq	2015-862	PsychChip	2015-860	N
RNA-Seq	2015-864	PsychChip	2015-862	N
RNA-Seq	2015-865	PsychChip	2015-863	N
RNA-Seq	2015-891	PsychChip	2015-46	N
RNA-Seq	2015-892	PsychChip	2015-858	N
RNA-Seq	2015-894	PsychChip	2015-893	N
RNA-Seq	2015-895	PsychChip	2015-864	N
RNA-Seq	2015-896	PsychChip	2015-865	N
RNA-Seq	2015-897	PsychChip	2015-894	N
RNA-Seq	2015-898	PsychChip	2015-895	N
RNA-Seq	2015-900	PsychChip	2015-900	Y
RNA-Seq	2015-901	PsychChip	2015-901	Y
RNA-Seq	2015-902	PsychChip	2015-902	Y
RNA-Seq	2015-917	PsychChip	2015-917	Y
RNA-Seq	2015-918	PsychChip	2015-918	Y
RNA-Seq	2015-919	PsychChip	2015-919	Y
RNA-Seq	2015-920	PsychChip	2015-920	Y
RNA-Seq	2015-921	PsychChip	2015-921	Y
RNA-Seq	2015-922	PsychChip	2015-922	Y
RNA-Seq	2015-923	PsychChip	2015-923	Y
RNA-Seq	2015-924	PsychChip	2015-924	Y
RNA-Seq	2015-925	PsychChip	2015-925	Y
RNA-Seq	2015-926	PsychChip	2015-926	Y
RNA-Seq	2015-927	PsychChip	2015-927	Y
RNA-Seq	2016-889	PsychChip	2016-889	Y
RNA-Seq	2016-890	PsychChip	2016-890	Y
RNA-Seq	2016-891	PsychChip	2016-891	Y
RNA-Seq	2016-892	PsychChip	2016-892	Y
RNA-Seq	2016-893	PsychChip	2016-893	Y
RNA-Seq	2016-894	PsychChip	2016-894	Y
RNA-Seq	2016-895	PsychChip	2016-895	Y
RNA-Seq	2016-896	PsychChip	2016-896	Y
RNA-Seq	2016-922	PsychChip	2016-922	Y
RNA-Seq	2016-923	PsychChip	2016-923	Y
RNA-Seq	2016-924	PsychChip	2016-924	Y
RNA-Seq	2016-925	PsychChip	2016-925	Y
RNA-Seq	2016-926	PsychChip	2016-926	Y
RNA-Seq	2016-927	PsychChip	2016-927	Y
RNA-Seq	2016-928	PsychChip	2016-928	Y
RNA-Seq	2016-929	PsychChip	2016-929	Y
RNA-Seq	2016-930	PsychChip	2016-930	Y
RNA-Seq	2016-931	PsychChip	2016-931	Y
RNA-Seq	2016-932	PsychChip	2016-932	Y
RNA-Seq	2016-933	PsychChip	2016-933	Y
RNA-Seq	2016-934	PsychChip	2016-934	Y
RNA-Seq	2016-935	PsychChip	2016-935	Y
RNA-Seq	2016-936	PsychChip	2016-936	Y
RNA-Seq	2016-937	PsychChip	2016-937	Y
RNA-Seq	2016-938	PsychChip	2016-938	Y
RNA-Seq	2016-940	PsychChip	2016-940	Y
RNA-Seq	2016-942	PsychChip	2016-942	Y
RNA-Seq	2016-944	PsychChip	2016-944	Y
RNA-Seq	2016-945	PsychChip	2016-945	Y
RNA-Seq	2016-946	PsychChip	2016-946	Y
RNA-Seq	2016-947	PsychChip	2016-947	Y
RNA-Seq	2016-948	PsychChip	2016-948	Y
RNA-Seq	2016-950	PsychChip	2016-950	Y
RNA-Seq	2016-952	PsychChip	2016-952	Y
RNA-Seq	2016-953	PsychChip	2016-953	Y
RNA-Seq	2016-954	PsychChip	2016-954	Y
RNA-Seq	2016-955	PsychChip	2016-955	Y
RNA-Seq	2016-956	PsychChip	2016-956	Y
RNA-Seq	2016-957	PsychChip	2016-957	Y
RNA-Seq	2016-958	PsychChip	2016-958	Y
RNA-Seq	2016-959	PsychChip	2016-959	Y
RNA-Seq	2016-960	PsychChip	2016-960	Y
RNA-Seq	2016-961	PsychChip	2016-961	Y
RNA-Seq	2016-962	PsychChip	2016-962	Y
RNA-Seq	2016-963	PsychChip	2016-963	Y
RNA-Seq	2016-964	PsychChip	2016-964	Y
WGS	2014-2195	ATAC-Seq	2014-2195	Y
WGS	2014-2196	ATAC-Seq	2014-2196	Y
WGS	2014-2197	ATAC-Seq	2014-2197	Y
WGS	2014-2198	ATAC-Seq	2014-2198	Y
WGS	2014-2199	ATAC-Seq	2014-2199	Y
WGS	2014-2200	ATAC-Seq	2015-856	N
WGS	2014-2201	ATAC-Seq	2015-854	N
WGS	2014-2621	ATAC-Seq	2015-893	N
WGS	2014-2622	ATAC-Seq	2015-863	N
WGS	2014-2624	ATAC-Seq	2015-861	N
WGS	2014-2625	ATAC-Seq	2015-860	N
WGS	2014-2626	ATAC-Seq	2015-892	N
WGS	2014-2627	ATAC-Seq	2015-859	N
WGS	2014-2628	ATAC-Seq	2015-858	N
WGS	2015-1	ATAC-Seq	2015-857	N
WGS	2015-1332	ATAC-Seq	2015-1332	Y
WGS	2015-1333	ATAC-Seq	2015-1333	Y
WGS	2015-1334	ATAC-Seq	2015-1334	Y
WGS	2015-1335	ATAC-Seq	2015-1335	Y
WGS	2015-1336	ATAC-Seq	2015-1336	Y
WGS	2015-1337	ATAC-Seq	2015-1337	Y
WGS	2015-1338	ATAC-Seq	2015-1338	Y
WGS	2015-1339	ATAC-Seq	2015-1339	Y
WGS	2015-1340	ATAC-Seq	2015-1340	Y
WGS	2015-1342	ATAC-Seq	2015-1342	Y
WGS	2015-1343	ATAC-Seq	2015-1343	Y
WGS	2015-1397	ATAC-Seq	2015-1397	Y
WGS	2015-1398	ATAC-Seq	2015-1398	Y
WGS	2015-1399	ATAC-Seq	2015-1399	Y
WGS	2015-1400	ATAC-Seq	2015-1400	Y
WGS	2015-1401	ATAC-Seq	2015-1401	Y
WGS	2015-1402	ATAC-Seq	2015-1402	Y
WGS	2015-1403	ATAC-Seq	2015-1403	Y
WGS	2015-1404	ATAC-Seq	2015-1404	Y
WGS	2015-1405	ATAC-Seq	2015-1405	Y
WGS	2015-1406	ATAC-Seq	2015-1406	Y
WGS	2015-1407	ATAC-Seq	2015-1407	Y
WGS	2015-1407	ATAC-Seq	2015-1408	N
WGS	2015-1408	ATAC-Seq	2015-809	N
WGS	2015-1425	ATAC-Seq	2015-1425	Y
WGS	2015-1426	ATAC-Seq	2015-1426	Y
WGS	2015-1427	ATAC-Seq	2015-1427	Y
WGS	2015-1428	ATAC-Seq	2015-1428	Y
WGS	2015-1429	ATAC-Seq	2015-1429	Y
WGS	2015-1431	ATAC-Seq	2015-1431	Y
WGS	2015-1432	ATAC-Seq	2015-1432	Y
WGS	2015-1433	ATAC-Seq	2015-1433	Y
WGS	2015-1434	ATAC-Seq	2015-1434	Y
WGS	2015-1435	ATAC-Seq	2015-1435	Y
WGS	2015-1436	ATAC-Seq	2015-1436	Y
WGS	2015-1443	ATAC-Seq	2015-1443	Y
WGS	2015-1444	ATAC-Seq	2015-1444	Y
WGS	2015-1445	ATAC-Seq	2015-1445	Y
WGS	2015-1446	ATAC-Seq	2015-1446	Y
WGS	2015-1447	ATAC-Seq	2015-1447	Y
WGS	2015-1447	ATAC-Seq	2015-1447	Y
WGS	2015-1448	ATAC-Seq	2015-1448	Y
WGS	2015-1449	ATAC-Seq	2015-1449	Y
WGS	2015-1450	ATAC-Seq	2015-1450	Y
WGS	2015-1451	ATAC-Seq	2015-248	N
WGS	2015-1452	ATAC-Seq	2015-1452	Y
WGS	2015-1453	ATAC-Seq	2015-1453	Y
WGS	2015-1454	ATAC-Seq	2015-520	N
WGS	2015-1467	ATAC-Seq	2015-1467	Y
WGS	2015-1468	ATAC-Seq	2015-1468	Y
WGS	2015-1469	ATAC-Seq	2015-1469	Y
WGS	2015-1470	ATAC-Seq	2015-1470	Y
WGS	2015-1470	ATAC-Seq	2015-1470	Y
WGS	2015-1471	ATAC-Seq	2015-1471	Y
WGS	2015-1472	ATAC-Seq	2015-1472	Y
WGS	2015-1473	ATAC-Seq	2015-1473	Y
WGS	2015-1474	ATAC-Seq	2015-1474	Y
WGS	2015-1475	ATAC-Seq	2015-1475	Y
WGS	2015-1476	ATAC-Seq	2015-1476	Y
WGS	2015-1478	ATAC-Seq	2015-1478	Y
WGS	2015-1502	ATAC-Seq	2015-1502	Y
WGS	2015-1503	ATAC-Seq	2015-1503	Y
WGS	2015-1504	ATAC-Seq	2015-1504	Y
WGS	2015-1505	ATAC-Seq	2015-1505	Y
WGS	2015-1505	ATAC-Seq	2015-1505	Y
WGS	2015-1506	ATAC-Seq	2015-1506	Y
WGS	2015-1507	ATAC-Seq	2015-1507	Y
WGS	2015-1508	ATAC-Seq	2015-1508	Y
WGS	2015-1509	ATAC-Seq	2015-1509	Y
WGS	2015-1509	ATAC-Seq	2015-733	N
WGS	2015-1510	ATAC-Seq	2015-1510	Y
WGS	2015-1511	ATAC-Seq	2015-1511	Y
WGS	2015-1512	ATAC-Seq	2015-1512	Y
WGS	2015-1513	ATAC-Seq	2015-1513	Y
WGS	2015-1532	ATAC-Seq	2015-1431	N
WGS	2015-1533	ATAC-Seq	2015-1508	N
WGS	2015-1534	ATAC-Seq	2015-1534	Y
WGS	2015-1535	ATAC-Seq	2015-1535	Y
WGS	2015-1536	ATAC-Seq	2015-1536	Y
WGS	2015-1537	ATAC-Seq	2015-1537	Y
WGS	2015-1538	ATAC-Seq	2015-1538	Y
WGS	2015-1539	ATAC-Seq	2015-1540	N
WGS	2015-1540	ATAC-Seq	2015-1539	N
WGS	2015-1541	ATAC-Seq	2015-1541	Y
WGS	2015-1543	ATAC-Seq	2015-1543	Y
WGS	2015-1552	ATAC-Seq	2015-1552	Y
WGS	2015-1553	ATAC-Seq	2015-1553	Y
WGS	2015-1554	ATAC-Seq	2015-1554	Y
WGS	2015-1555	ATAC-Seq	2015-1555	Y
WGS	2015-1556	ATAC-Seq	2015-1556	Y
WGS	2015-1557	ATAC-Seq	2015-1557	Y
WGS	2015-1558	ATAC-Seq	2015-1558	Y
WGS	2015-17	ATAC-Seq	2015-899	N
WGS	2015-19	ATAC-Seq	2015-897	N
WGS	2015-20	ATAC-Seq	2015-896	N
WGS	2015-21	ATAC-Seq	2015-895	N
WGS	2015-23	ATAC-Seq	2015-865	N
WGS	2015-24	ATAC-Seq	2015-864	N
WGS	2015-243	ATAC-Seq	2015-243	Y
WGS	2015-244	ATAC-Seq	2015-244	Y
WGS	2015-245	ATAC-Seq	2015-245	Y
WGS	2015-246	ATAC-Seq	2015-246	Y
WGS	2015-247	ATAC-Seq	2015-247	Y
WGS	2015-248	ATAC-Seq	2015-1451	N
WGS	2015-249	ATAC-Seq	2015-249	Y
WGS	2015-250	ATAC-Seq	2015-250	Y
WGS	2015-251	ATAC-Seq	2015-251	Y
WGS	2015-251	ATAC-Seq	2015-251	Y
WGS	2015-280	ATAC-Seq	2015-280	Y
WGS	2015-281	ATAC-Seq	2015-1537	N
WGS	2015-282	ATAC-Seq	2015-282	Y
WGS	2015-283	ATAC-Seq	2015-283	Y
WGS	2015-283	ATAC-Seq	2015-283	Y
WGS	2015-284	ATAC-Seq	2015-284	Y
WGS	2015-285	ATAC-Seq	2015-285	Y
WGS	2015-286	ATAC-Seq	2015-286	Y
WGS	2015-287	ATAC-Seq	2015-287	Y
WGS	2015-3	ATAC-Seq	2015-855	N
WGS	2015-35	ATAC-Seq	2015-43	N
WGS	2015-350	ATAC-Seq	2015-350	Y
WGS	2015-351	ATAC-Seq	2015-351	Y
WGS	2015-352	ATAC-Seq	2015-352	Y
WGS	2015-353	ATAC-Seq	2015-353	Y
WGS	2015-354	ATAC-Seq	2015-354	Y
WGS	2015-355	ATAC-Seq	2015-355	Y
WGS	2015-36	ATAC-Seq	2015-42	N
WGS	2015-38	ATAC-Seq	2015-40	N
WGS	2015-39	ATAC-Seq	2015-39	Y
WGS	2015-40	ATAC-Seq	2015-38	N
WGS	2015-41	ATAC-Seq	2015-37	N
WGS	2015-42	ATAC-Seq	2015-36	N
WGS	2015-43	ATAC-Seq	2015-8	N
WGS	2015-45	ATAC-Seq	2015-6	N
WGS	2015-46	ATAC-Seq	2014-2201	N
WGS	2015-477	ATAC-Seq	2015-477	Y
WGS	2015-478	ATAC-Seq	2015-1405	N
WGS	2015-479	ATAC-Seq	2015-479	Y
WGS	2015-480	ATAC-Seq	2015-480	Y
WGS	2015-481	ATAC-Seq	2015-481	Y
WGS	2015-482	ATAC-Seq	2015-482	Y
WGS	2015-483	ATAC-Seq	2015-483	Y
WGS	2015-509	ATAC-Seq	2015-509	Y
WGS	2015-510	ATAC-Seq	2015-510	Y
WGS	2015-511	ATAC-Seq	2015-511	Y
WGS	2015-513	ATAC-Seq	2015-513	Y
WGS	2015-514	ATAC-Seq	2015-514	Y
WGS	2015-516	ATAC-Seq	2015-516	Y
WGS	2015-517	ATAC-Seq	2015-517	Y
WGS	2015-518	ATAC-Seq	2015-518	Y
WGS	2015-519	ATAC-Seq	2015-519	Y
WGS	2015-520	ATAC-Seq	2015-520	Y
WGS	2015-6	ATAC-Seq	2015-46	N
WGS	2015-7	ATAC-Seq	2015-45	N
WGS	2015-733	ATAC-Seq	2015-1509	N
WGS	2015-733	ATAC-Seq	2015-733	Y
WGS	2015-733	ATAC-Seq	2015-733	Y
WGS	2015-734	ATAC-Seq	2015-734	Y
WGS	2015-735	ATAC-Seq	2015-735	Y
WGS	2015-736	ATAC-Seq	2015-736	Y
WGS	2015-737	ATAC-Seq	2015-737	Y
WGS	2015-738	ATAC-Seq	2015-738	Y
WGS	2015-739	ATAC-Seq	2015-739	Y
WGS	2015-740	ATAC-Seq	2015-740	Y
WGS	2015-766	ATAC-Seq	2015-766	Y
WGS	2015-767	ATAC-Seq	2015-767	Y
WGS	2015-768	ATAC-Seq	2015-768	Y
WGS	2015-769	ATAC-Seq	2015-769	Y
WGS	2015-770	ATAC-Seq	2015-770	Y
WGS	2015-771	ATAC-Seq	2015-808	N
WGS	2015-772	ATAC-Seq	2015-772	Y
WGS	2015-773	ATAC-Seq	2015-773	Y
WGS	2015-774	ATAC-Seq	2015-774	Y
WGS	2015-775	ATAC-Seq	2015-775	Y
WGS	2015-776	ATAC-Seq	2015-776	Y
WGS	2015-777	ATAC-Seq	2015-777	Y
WGS	2015-802	ATAC-Seq	2015-802	Y
WGS	2015-803	ATAC-Seq	2015-803	Y
WGS	2015-804	ATAC-Seq	2015-804	Y
WGS	2015-805	ATAC-Seq	2015-805	Y
WGS	2015-806	ATAC-Seq	2015-806	Y
WGS	2015-807	ATAC-Seq	2015-807	Y
WGS	2015-808	ATAC-Seq	2015-771	N
WGS	2015-809	ATAC-Seq	2015-1341	N
WGS	2015-811	ATAC-Seq	2015-811	Y
WGS	2015-812	ATAC-Seq	2015-812	Y
WGS	2015-813	ATAC-Seq	2015-813	Y
WGS	2015-854	ATAC-Seq	2015-4	N
WGS	2015-855	ATAC-Seq	2014-2200	N
WGS	2015-856	ATAC-Seq	2015-1	N
WGS	2015-857	ATAC-Seq	2014-2628	N
WGS	2015-858	ATAC-Seq	2014-2627	N
WGS	2015-859	ATAC-Seq	2014-2626	N
WGS	2015-861	ATAC-Seq	2014-2624	N
WGS	2015-863	ATAC-Seq	2015-23	N
WGS	2015-864	ATAC-Seq	2015-21	N
WGS	2015-865	ATAC-Seq	2015-20	N
WGS	2015-891	ATAC-Seq	2015-3	N
WGS	2015-892	ATAC-Seq	2014-2625	N
WGS	2015-893	ATAC-Seq	2015-22	N
WGS	2015-895	ATAC-Seq	2015-18	N
WGS	2015-896	ATAC-Seq	2015-17	N
WGS	2015-900	ATAC-Seq	2015-900	Y
WGS	2015-902	ATAC-Seq	2015-902	Y
WGS	2015-917	ATAC-Seq	2015-917	Y
WGS	2015-918	ATAC-Seq	2015-918	Y
WGS	2015-919	ATAC-Seq	2015-919	Y
WGS	2015-921	ATAC-Seq	2015-921	Y
WGS	2015-922	ATAC-Seq	2015-922	Y
WGS	2015-923	ATAC-Seq	2015-923	Y
WGS	2015-924	ATAC-Seq	2015-924	Y
WGS	2015-925	ATAC-Seq	2015-925	Y
WGS	2015-926	ATAC-Seq	2015-926	Y
WGS	2015-927	ATAC-Seq	2015-927	Y
WGS	2016-1532	ATAC-Seq	2016-1532	Y
WGS	2016-889	ATAC-Seq	2016-889	Y
WGS	2016-890	ATAC-Seq	2016-890	Y
WGS	2016-891	ATAC-Seq	2016-891	Y
WGS	2016-892	ATAC-Seq	2016-892	Y
WGS	2016-893	ATAC-Seq	2016-893	Y
WGS	2016-894	ATAC-Seq	2016-894	Y
WGS	2016-895	ATAC-Seq	2016-895	Y
WGS	2016-896	ATAC-Seq	2016-896	Y
WGS	2016-922	ATAC-Seq	2016-922	Y
WGS	2016-923	ATAC-Seq	2016-923	Y
WGS	2016-924	ATAC-Seq	2016-924	Y
WGS	2016-925	ATAC-Seq	2016-925	Y
WGS	2016-926	ATAC-Seq	2016-926	Y
WGS	2016-927	ATAC-Seq	2016-927	Y
WGS	2016-928	ATAC-Seq	2016-928	Y
WGS	2016-929	ATAC-Seq	2016-929	Y
WGS	2016-930	ATAC-Seq	2016-930	Y
WGS	2016-931	ATAC-Seq	2016-931	Y
WGS	2016-932	ATAC-Seq	2016-932	Y
WGS	2016-933	ATAC-Seq	2016-933	Y
WGS	2016-934	ATAC-Seq	2016-934	Y
WGS	2016-935	ATAC-Seq	2016-935	Y
WGS	2016-936	ATAC-Seq	2016-936	Y
WGS	2016-937	ATAC-Seq	2016-937	Y
WGS	2016-938	ATAC-Seq	2016-938	Y
WGS	2016-939	ATAC-Seq	2016-939	Y
WGS	2016-940	ATAC-Seq	2016-940	Y
WGS	2016-942	ATAC-Seq	2016-942	Y
WGS	2016-944	ATAC-Seq	2016-944	Y
WGS	2016-945	ATAC-Seq	2016-945	Y
WGS	2016-946	ATAC-Seq	2016-946	Y
WGS	2016-947	ATAC-Seq	2016-947	Y
WGS	2016-948	ATAC-Seq	2016-948	Y
WGS	2016-949	ATAC-Seq	2016-949	Y
WGS	2016-950	ATAC-Seq	2016-950	Y
WGS	2016-951	ATAC-Seq	2016-951	Y
WGS	2016-952	ATAC-Seq	2016-952	Y
WGS	2016-953	ATAC-Seq	2016-953	Y
WGS	2016-954	ATAC-Seq	2016-954	Y
WGS	2016-955	ATAC-Seq	2016-955	Y
WGS	2016-956	ATAC-Seq	2016-956	Y
WGS	2016-957	ATAC-Seq	2016-957	Y
WGS	2016-958	ATAC-Seq	2016-958	Y
WGS	2016-959	ATAC-Seq	2016-959	Y
WGS	2016-960	ATAC-Seq	2016-960	Y
WGS	2016-961	ATAC-Seq	2016-961	Y
WGS	2016-962	ATAC-Seq	2016-962	Y
WGS	2016-963	ATAC-Seq	2016-963	Y
WGS	2016-964	ATAC-Seq	2016-964	Y
WGS	2016-965	ATAC-Seq	2016-965	Y
WGS	2015-44	ATAC-Seq	2015-7	N
WGS	T-47	ATAC-Seq	2014-2621	N
WGS	2014-2195	PsychChip	2014-2195	Y
WGS	2014-2196	PsychChip	2014-2196	Y
WGS	2014-2197	PsychChip	2014-2197	Y
WGS	2014-2198	PsychChip	2014-2198	Y
WGS	2014-2199	PsychChip	2014-2199	Y
WGS	2014-2200	PsychChip	2014-2200	Y
WGS	2014-2201	PsychChip	2014-2201	Y
WGS	2014-2621	PsychChip	2014-2621	Y
WGS	2014-2622	PsychChip	2014-2622	Y
WGS	2014-2624	PsychChip	2014-2624	Y
WGS	2014-2625	PsychChip	2014-2625	Y
WGS	2014-2626	PsychChip	2014-2626	Y
WGS	2014-2627	PsychChip	2014-2627	Y
WGS	2014-2628	PsychChip	2014-2628	Y
WGS	2015-1	PsychChip	2015-1	Y
WGS	2015-1332	PsychChip	2015-1332	Y
WGS	2015-1333	PsychChip	2015-1333	Y
WGS	2015-1334	PsychChip	2015-1334	Y
WGS	2015-1335	PsychChip	2015-1335	Y
WGS	2015-1336	PsychChip	2015-1336	Y
WGS	2015-1338	PsychChip	2015-1338	Y
WGS	2015-1339	PsychChip	2015-1339	Y
WGS	2015-1340	PsychChip	2015-1340	Y
WGS	2015-1341	PsychChip	2015-1341	Y
WGS	2015-1342	PsychChip	2015-1342	Y
WGS	2015-1343	PsychChip	2015-1343	Y
WGS	2015-1397	PsychChip	2015-1397	Y
WGS	2015-1398	PsychChip	2015-1398	Y
WGS	2015-1399	PsychChip	2015-1399	Y
WGS	2015-1400	PsychChip	2015-1400	Y
WGS	2015-1401	PsychChip	2015-1401	Y
WGS	2015-1402	PsychChip	2015-1402	Y
WGS	2015-1403	PsychChip	2015-1403	Y
WGS	2015-1404	PsychChip	2015-1404	Y
WGS	2015-1405	PsychChip	2015-1405	Y
WGS	2015-1406	PsychChip	2015-1406	Y
WGS	2015-1407	PsychChip	2015-1407	Y
WGS	2015-1408	PsychChip	2015-1408	Y
WGS	2015-1426	PsychChip	2015-1426	Y
WGS	2015-1427	PsychChip	2015-1427	Y
WGS	2015-1428	PsychChip	2015-1428	Y
WGS	2015-1429	PsychChip	2015-1429	Y
WGS	2015-1431	PsychChip	2015-1431	Y
WGS	2015-1431	PsychChip	2015-1532	N
WGS	2015-1432	PsychChip	2015-1432	Y
WGS	2015-1433	PsychChip	2015-1433	Y
WGS	2015-1434	PsychChip	2015-1434	Y
WGS	2015-1435	PsychChip	2015-1435	Y
WGS	2015-1436	PsychChip	2015-1436	Y
WGS	2015-1443	PsychChip	2015-1443	Y
WGS	2015-1444	PsychChip	2015-1444	Y
WGS	2015-1445	PsychChip	2015-1445	Y
WGS	2015-1446	PsychChip	2015-1446	Y
WGS	2015-1447	PsychChip	2015-1447	Y
WGS	2015-1448	PsychChip	2015-1448	Y
WGS	2015-1449	PsychChip	2015-1449	Y
[truncated: 498 more rows]
