# Supplementary material for: DRAMS: A tool to detect and re-align mixed-up samples for integrative studies of multi-omics data
Source: PLoS Comput Biol. 2020 Apr 13;16(4):e1007522. doi: 10.1371/journal.pcbi.1007522 (PMC7179940; doi:10.1371/journal.pcbi.1007522)
Supplement: S5 Table — We corrected a total of 201 sample IDs using DRAMS. PCA was performed for both BrainGVEX samples and 1000G samples using GCTA based on genetic relationships among the samples. The races in BrainGVEX samples and corresponding groups of 1000G were compared. The PCA results were shown in Fig 3. (XLSX) [file pcbi.1007522.s013.xlsx]

## Sheet: S5 Table
OmicsType	OriginalID	Ethnicity of OriginalID	NewID	Ethnicity of NewID	PC1	PC2	Corresponding PCA group in 1000G	Ethnicity of OriginalID matches with 1000G (Y/N)	Ethnicity of NewID matches with 1000G (Y/N)	Reported sex of NewID	Genetics-based sex	Sex match (Y/N)
WGS	2015-46	CAUC	2015-891	CAUC	-0.00394425	0.0231321	CEU	Y	Y	F	F	Y
WGS	2015-859	CAUC	2015-860	CAUC	-0.00613336	0.0156498	CEU	Y	Y	F	F	Y
WGS	2015-858	CAUC	2015-892	CAUC	-0.00359024	0.0223837	CEU	Y	Y	M	M	Y
WGS	2015-857	CAUC	2015-859	CAUC	-0.00358578	0.022207	CEU	Y	Y	M	M	Y
WGS	2015-856	CAUC	2015-858	CAUC	-0.00410166	0.0234271	CEU	Y	Y	F	F	Y
WGS	2015-809	CAUC	2015-1341	CAUC	-0.00392007	0.0230624	CEU	Y	Y	M	M	Y
WGS	2015-478	CAUC	2015-1405	CAUC	-0.00386346	0.0236736	CEU	Y	Y	M	M	Y
WGS	2015-1532	CAUC	2015-1431	CAUC	-0.0022259	0.0212641	CEU	Y	Y	F	F	Y
WGS	2015-248	CAUC	2015-1451	CAUC	-0.00389566	0.0231505	CEU	Y	Y	M	M	Y
WGS	2015-1533	CAUC	2015-1508	CAUC	-0.00337799	0.0235254	CEU	Y	Y	M	M	Y
WGS	2015-281	CAUC	2015-1537	CAUC	-0.00413991	0.0234855	CEU	Y	Y	F	F	Y
WGS	2015-1540	CAUC	2015-1539	CAUC	-0.0038299	0.0232166	CEU	Y	Y	M	M	Y
WGS	2015-895	CAUC	2015-898	CAUC	-0.00366879	0.0227242	CEU	Y	Y	M	M	Y
WGS	2015-865	CAUC	2015-896	CAUC	-0.00344975	0.0235465	CEU	Y	Y	M	M	Y
WGS	2015-864	CAUC	2015-895	CAUC	-0.00393153	0.0224778	CEU	Y	Y	M	M	Y
WGS	2015-893	CAUC	2015-894	CAUC	-0.00380396	0.0237144	CEU	Y	Y	M	M	Y
WGS	2015-863	CAUC	2015-865	CAUC	-0.00356644	0.0232966	CEU	Y	Y	M	M	Y
WGS	2015-1451	CAUC	2015-248	CAUC	-0.00372533	0.0235424	CEU	Y	Y	M	M	Y
WGS	2015-891	CAUC	2015-856	CAUC	-0.00321691	0.023038	CEU	Y	Y	F	F	Y
WGS	2015-42	CAUC	2015-43	CAUC	-0.00343515	0.02372	CEU	Y	Y	M	M	Y
WGS	2015-41	CAUC	2015-42	CAUC	-0.00370564	0.0227626	CEU	Y	Y	M	M	Y
WGS	2015-40	CAUC	2015-41	CAUC	-0.00403488	0.0217745	CEU	Y	Y	F	F	Y
WGS	2015-36	CAUC	2015-37	CAUC	-0.00369476	0.0223119	CEU	Y	Y	M	M	Y
WGS	2015-35	CAUC	2015-36	CAUC	-0.00234963	0.0221472	CEU	Y	Y	M	M	Y
WGS	2015-7	CAUC	2015-8	CAUC	-0.00369322	0.0232138	CEU	Y	Y	F	F	Y
WGS	2015-6	CAUC	2015-7	CAUC	-0.00379454	0.0232025	CEU	Y	Y	F	F	Y
WGS	2015-1454	CAUC	2015-520	CAUC	-0.00445489	0.0235328	CEU	Y	Y	F	F	Y
WGS	2015-43	CAUC	2015-45	CAUC	-0.00280127	0.022805	CEU	Y	Y	F	F	Y
WGS	2015-1408	CAUC	2015-809	CAUC	-0.00447239	0.0225425	CEU	Y	Y	F	F	Y
WGS	2014-2201	CAUC	2015-6	CAUC	-0.00338388	0.023989	CEU	Y	Y	M	M	Y
WGS	2014-2200	CAUC	2015-3	AS	-0.0209417	-0.0284073	CHB	N	Y	M	M	Y
WGS	2015-1	CAUC	2014-2200	CAUC	-0.003962	0.02374	CEU	Y	Y	M	M	Y
WGS	2014-2628	CAUC	2015-1	CAUC	-0.00352117	0.0230384	CEU	Y	Y	F	F	Y
WGS	2014-2627	HiSP	2014-2628	CAUC	-0.00307657	0.0236168	CEU	Y	Y	F	F	Y
WGS	2014-2625	AA	2014-2626	CAUC	-0.0038617	0.0239723	CEU	N	Y	M	M	Y
WGS	2014-2624	CAUC	2014-2625	AA	0.0277142	-0.00909601	ASW	N	Y	F	F	Y
WGS	2014-2626	CAUC	2014-2627	HiSP	-0.00621142	0.0115833	CEU	Y	Y	M	M	Y
WGS	2015-855	CAUC	2015-857	CAUC	-0.00419025	0.0227756	CEU	Y	Y	M	M	Y
WGS	T-47	Unknown	2015-893	CAUC	-0.00366792	0.0232232	CEU	Unknown	Y	M	M	Y
WGS	2015-892	CAUC	2015-861	CAUC	-0.00362724	0.022747	CEU	Y	Y	F	F	Y
WGS	2015-1539	CAUC	2015-1540	CAUC	-0.00426266	0.0226775	CEU	Y	Y	F	F	Y
WGS	2015-896	CAUC	2015-899	CAUC	-0.00280264	0.0236275	CEU	Y	Y	M	M	Y
WGS	2015-854	CAUC	2015-855	CAUC	-0.00416857	0.023004	CEU	Y	Y	M	M	Y
WGS	2015-38	CAUC	2015-39	CAUC	-0.00363484	0.0228234	CEU	Y	Y	M	M	Y
WGS	2015-44	Unknown	2015-46	CAUC	-0.00402079	0.0225748	CEU	Unknown	Y	F	F	Y
WGS	2015-3	AS	2015-4	CAUC	-0.00356066	0.0230913	CEU	N	Y	F	F	Y
WGS	2015-894	CAUC	2015-897	CAUC	-0.00412822	0.0234308	CEU	Y	Y	M	M	Y
WGS	2015-862	CAUC	2015-864	CAUC	-0.00401839	0.0229204	CEU	Y	Y	M	M	Y
WGS	2015-37	CAUC	2015-38	CAUC	-0.00401089	0.0219167	CEU	Y	Y	F	F	Y
WGS	2015-45	CAUC	2015-854	CAUC	-0.00409005	0.0234446	CEU	Y	Y	F	F	Y
WGS	2015-860	CAUC	2015-862	CAUC	-0.00358228	0.0228265	CEU	Y	Y	M	M	Y
WGS	2015-8	CAUC	2015-35	CAUC	-0.00366884	0.0237054	CEU	Y	Y	F	F	Y
WGS	2014-2623	Unknown	2014-2624	CAUC	-0.00301154	0.0231906	CEU	Unknown	Y	F	F	Y
PsychChip	2015-46	CAUC	2015-891	CAUC	-0.00345476	0.0231346	CEU	Y	Y	F	F	Y
PsychChip	2015-859	CAUC	2015-860	CAUC	-0.00599111	0.015196	CEU	Y	Y	F	F	Y
PsychChip	2015-858	CAUC	2015-892	CAUC	-0.00327495	0.0222465	CEU	Y	Y	M	M	Y
PsychChip	2015-857	CAUC	2015-859	CAUC	-0.00319505	0.0223603	CEU	Y	Y	M	M	Y
PsychChip	2015-856	CAUC	2015-858	CAUC	-0.0035217	0.0235334	CEU	Y	Y	F	F	Y
PsychChip	2015-809	CAUC	2015-1341	CAUC	-0.00366561	0.0227262	CEU	Y	Y	M	M	Y
PsychChip	2015-1532	CAUC	2015-1431	CAUC	-0.00271377	0.0201819	CEU	Y	Y	F	F	Y
PsychChip	2015-248	CAUC	2015-1451	CAUC	-0.00370109	0.0233771	CEU	Y	Y	M	M	Y
PsychChip	2015-1533	CAUC	2015-1508	CAUC	-0.00392489	0.0237019	CEU	Y	Y	M	M	Y
PsychChip	2015-281	CAUC	2015-1537	CAUC	-0.00485542	0.0231429	CEU	Y	Y	F	F	Y
PsychChip	2015-1540	CAUC	2015-1539	CAUC	-0.00417597	0.0233439	CEU	Y	Y	M	M	Y
PsychChip	2015-895	CAUC	2015-898	CAUC	-0.00322683	0.0225913	CEU	Y	Y	M	M	Y
PsychChip	2015-865	CAUC	2015-896	CAUC	-0.00349371	0.022695	CEU	Y	Y	M	M	Y
PsychChip	2015-864	CAUC	2015-895	CAUC	-0.00440296	0.0229897	CEU	Y	Y	M	M	Y
PsychChip	2015-893	CAUC	2015-894	CAUC	-0.00442645	0.0243035	CEU	Y	Y	M	M	Y
PsychChip	2015-863	CAUC	2015-865	CAUC	-0.00417641	0.0239254	CEU	Y	Y	M	M	Y
PsychChip	2015-1451	CAUC	2015-248	CAUC	-0.00327478	0.0236847	CEU	Y	Y	M	M	Y
PsychChip	2015-891	CAUC	2015-856	CAUC	-0.00341003	0.0233969	CEU	Y	Y	F	F	Y
PsychChip	2015-42	CAUC	2015-43	CAUC	-0.00294158	0.0244109	CEU	Y	Y	M	M	Y
PsychChip	2015-41	CAUC	2015-42	CAUC	-0.00300719	0.0229911	CEU	Y	Y	M	M	Y
PsychChip	2015-40	CAUC	2015-41	CAUC	-0.00375979	0.0224923	CEU	Y	Y	F	F	Y
PsychChip	2015-36	CAUC	2015-37	CAUC	-0.00346972	0.0222752	CEU	Y	Y	M	M	Y
PsychChip	2015-35	CAUC	2015-36	CAUC	-0.0022735	0.022445	CEU	Y	Y	M	M	Y
PsychChip	2015-7	CAUC	2015-8	CAUC	-0.00281745	0.0230167	CEU	Y	Y	F	F	Y
PsychChip	2015-6	CAUC	2015-7	CAUC	-0.00299957	0.0238094	CEU	Y	Y	F	F	Y
PsychChip	2015-1454	CAUC	2015-520	CAUC	-0.00454298	0.0226958	CEU	Y	Y	F	F	Y
PsychChip	2015-43	CAUC	2015-45	CAUC	-0.00250692	0.021837	CEU	Y	Y	F	F	Y
PsychChip	2015-1408	CAUC	2015-809	CAUC	-0.00396173	0.0227472	CEU	Y	Y	F	F	Y
PsychChip	2014-2201	CAUC	2015-6	CAUC	-0.00286218	0.0246178	CEU	Y	Y	M	M	Y
PsychChip	2014-2200	CAUC	2015-3	AS	-0.0212237	-0.0286426	CHB	N	Y	M	M	Y
PsychChip	2015-1	CAUC	2014-2200	CAUC	-0.0033368	0.0247781	CEU	Y	Y	M	M	Y
PsychChip	2014-2628	CAUC	2015-1	CAUC	-0.00355688	0.0229948	CEU	Y	Y	F	F	Y
PsychChip	2014-2627	HiSP	2014-2628	CAUC	-0.00318278	0.0234203	CEU	Y	Y	F	F	Y
PsychChip	2014-2625	AA	2014-2626	CAUC	-0.00264438	0.0256867	CEU	N	Y	M	M	Y
PsychChip	2014-2624	CAUC	2014-2625	AA	0.029299	-0.01073	ASW	N	Y	F	F	Y
PsychChip	2015-4	CAUC	2014-2201	CAUC	-0.00213536	0.0251009	CEU	Y	Y	M	M	Y
PsychChip	2014-2626	CAUC	2014-2627	HiSP	-0.00472386	0.0120673	CEU	Y	Y	M	M	Y
PsychChip	2015-894	CAUC	2015-897	CAUC	-0.00449977	0.0223651	CEU	Y	Y	M	M	Y
PsychChip	2015-862	CAUC	2015-864	CAUC	-0.00349832	0.0225342	CEU	Y	Y	M	M	Y
PsychChip	2015-37	CAUC	2015-38	CAUC	-0.00379436	0.0218346	CEU	Y	Y	F	F	Y
PsychChip	2015-45	CAUC	2015-854	CAUC	-0.00367426	0.0235056	CEU	Y	Y	F	F	Y
PsychChip	2015-860	CAUC	2015-862	CAUC	-0.00369045	0.0227624	CEU	Y	Y	M	M	Y
PsychChip	2015-8	CAUC	2015-35	CAUC	-0.0031446	0.0240587	CEU	Y	Y	F	F	Y
RNASeq	2015-1408	CAUC	2015-1436	CAUC	-0.00367846	0.0220179	CEU	Y	Y	M	M	Y
RNASeq	2015-1477	CAUC	2015-1478	CAUC	-0.00348672	0.0221274	CEU	Y	Y	M	M	Y
RNASeq	2015-40	CAUC	2015-39	CAUC	-0.00453111	0.0226126	CEU	Y	Y	M	M	Y
ATAC	2014-2201	CAUC	2015-891	CAUC	-0.00323174	0.0241129	CEU	Y	Y	F	F	Y
ATAC	2014-2626	CAUC	2015-860	CAUC	-0.00554537	0.0166688	CEU	Y	Y	F	F	Y
ATAC	2014-2627	HiSP	2015-892	CAUC	-0.00288588	0.023124	CEU	Y	Y	M	M	Y
ATAC	2014-2628	CAUC	2015-859	CAUC	-0.00255694	0.0236143	CEU	Y	Y	M	M	Y
ATAC	2015-1	CAUC	2015-858	CAUC	-0.00374738	0.0246567	CEU	Y	Y	F	F	Y
ATAC	2015-1408	CAUC	2015-1407	CAUC	-0.0041214	0.0250072	CEU	Y	Y	F	F	Y
ATAC	2015-733	CAUC	2015-1509	CAUC	-0.00328467	0.0254316	CEU	Y	Y	F	F	Y
ATAC	2015-1509	CAUC	2015-733	CAUC	-0.00256361	0.0251044	CEU	Y	Y	M	F	N
ATAC	2015-18	HiSP	2015-898	CAUC	-0.00295899	0.0252457	CEU	Y	Y	M	M	Y
ATAC	2015-20	CAUC	2015-896	CAUC	-0.00521155	0.0232975	CEU	Y	Y	M	M	Y
ATAC	2015-21	CAUC	2015-895	CAUC	-0.00440582	0.0236184	CEU	Y	Y	M	M	Y
ATAC	2015-22	CAUC	2015-894	CAUC	-0.00505223	0.0264039	CEU	Y	Y	M	M	Y
ATAC	2015-23	AS	2015-865	CAUC	-0.00366102	0.0226309	CEU	N	Y	M	M	Y
ATAC	2015-3	AS	2015-856	CAUC	-0.00346624	0.0255224	CEU	N	Y	F	F	Y
ATAC	2015-36	CAUC	2015-43	CAUC	-0.00346446	0.0244314	CEU	Y	Y	M	M	Y
ATAC	2015-37	CAUC	2015-42	CAUC	-0.00231198	0.0222679	CEU	Y	Y	M	M	Y
ATAC	2015-38	CAUC	2015-41	CAUC	-0.00332494	0.0236942	CEU	Y	Y	F	F	Y
ATAC	2015-42	CAUC	2015-37	CAUC	-0.00548534	0.0233843	CEU	Y	Y	M	M	Y
ATAC	2015-43	CAUC	2015-36	CAUC	-0.00420496	0.0231552	CEU	Y	Y	M	M	Y
ATAC	2015-45	CAUC	2015-8	CAUC	-0.00386106	0.0215228	CEU	Y	Y	F	F	Y
ATAC	2015-46	CAUC	2015-7	CAUC	-0.00385196	0.0255161	CEU	Y	Y	F	F	Y
ATAC	2015-771	CAUC	2015-808	CAUC	-0.00733808	0.0203905	CEU	Y	Y	M	M	Y
ATAC	2015-8	CAUC	2015-45	CAUC	-0.00333685	0.0216501	CEU	Y	Y	F	F	Y
ATAC	2015-808	CAUC	2015-771	CAUC	-0.00333036	0.0238991	CEU	Y	Y	F	F	Y
ATAC	2015-854	CAUC	2015-6	CAUC	-0.00383514	0.0265865	CEU	Y	Y	M	M	Y
ATAC	2015-856	CAUC	2015-3	AS	-0.0216596	-0.0278499	CHB	N	Y	M	M	Y
ATAC	2015-857	CAUC	2014-2200	CAUC	-0.00342094	0.0278555	CEU	Y	Y	M	M	Y
ATAC	2015-858	CAUC	2015-1	CAUC	-0.00421977	0.024248	CEU	Y	Y	F	F	Y
ATAC	2015-859	CAUC	2014-2628	CAUC	-0.00323644	0.024229	CEU	Y	Y	F	F	Y
ATAC	2015-860	CAUC	2014-2626	CAUC	-0.00319796	0.0267865	CEU	Y	Y	M	M	Y
ATAC	2015-861	CAUC	2014-2625	AA	0.0290165	-0.0100657	ASW	N	Y	F	F	Y
ATAC	2015-863	CAUC	2014-2622	CAUC	-0.0032968	0.0224992	CEU	Y	Y	M	M	Y
ATAC	2015-864	CAUC	2015-24	AS	-0.0207944	-0.025358	CHB	N	Y	M	M	Y
ATAC	2015-865	CAUC	2015-23	AS	-0.0218562	-0.0269697	CHB	N	Y	M	M	Y
ATAC	2015-891	CAUC	2014-2201	CAUC	-0.00275879	0.0260743	CEU	Y	Y	M	M	Y
ATAC	2015-892	CAUC	2014-2627	HiSP	-0.00444103	0.0125738	CEU	Y	Y	M	M	Y
ATAC	2015-893	CAUC	2014-2621	CAUC	-0.00283183	0.0233767	CEU	Y	Y	M	M	Y
ATAC	2015-895	CAUC	2015-21	CAUC	-0.00352908	0.0219898	CEU	Y	Y	M	M	Y
ATAC	2015-896	CAUC	2015-20	CAUC	-0.00376509	0.0237974	CEU	Y	Y	M	M	Y
ATAC	2015-897	CAUC	2015-19	CAUC	-0.00343921	0.0216192	CEU	Y	Y	M	M	Y
ATAC	2015-899	CAUC	2015-17	CAUC	-0.00440363	0.0242355	CEU	Y	Y	M	M	Y
ATAC	2014-2200	CAUC	2015-857	CAUC	-0.00439759	0.0240257	CEU	Y	Y	M	M	Y
ATAC	2014-2621	CAUC	2015-893	CAUC	-0.0045481	0.0250201	CEU	Y	Y	M	M	Y
ATAC	2014-2622	CAUC	2015-863	CAUC	-0.00405793	0.0241513	CEU	Y	Y	M	M	Y
ATAC	2014-2625	AA	2015-861	CAUC	-0.00234743	0.0246043	CEU	N	Y	F	F	Y
ATAC	2015-1477	CAUC	2015-1478	CAUC	-0.00289975	0.0255776	CEU	Y	Y	M	M	Y
ATAC	2015-17	CAUC	2015-899	CAUC	-0.00271803	0.0237639	CEU	Y	Y	M	M	Y
ATAC	2015-4	CAUC	2015-855	CAUC	-0.00291786	0.0227909	CEU	Y	Y	M	M	Y
ATAC	2015-40	CAUC	2015-39	CAUC	-0.00395229	0.023774	CEU	Y	Y	M	M	Y
ATAC	2015-7	CAUC	2015-46	CAUC	-0.00431231	0.0229638	CEU	Y	Y	F	F	Y
ATAC	2015-855	CAUC	2015-4	CAUC	-0.00274106	0.0241455	CEU	Y	Y	F	F	Y
ATAC	2015-6	CAUC	2015-854	CAUC	-0.00577742	0.0329485	CEU	Y	Y	F	M	N
ribo	2015-1426	CAUC	2014-2196	CAUC	-0.00367485	0.0234117	CEU	Y	Y	F	-	-
ribo	2014-2624	CAUC	2015-891	CAUC	-0.00256484	0.0292895	CEU	Y	Y	F	-	-
ribo	2014-2626	CAUC	2015-860	CAUC	-0.00604403	0.0182346	CEU	Y	Y	F	-	-
ribo	2014-2627	HiSP	2015-892	CAUC	-0.010341	0.0261812	CEU	Y	Y	M	-	-
ribo	2014-2628	CAUC	2015-859	CAUC	-0.00375343	0.0196695	CEU	Y	Y	M	-	-
ribo	2015-1452	CAUC	2015-1333	CAUC	-0.000474672	0.0245107	CEU	Y	Y	M	-	-
ribo	2015-1333	CAUC	2015-1452	CAUC	-0.00045725	0.0347673	CEU	Y	Y	M	-	-
ribo	2015-18	HiSP	2015-898	CAUC	-0.00192764	0.0292101	CEU	Y	Y	M	-	-
ribo	2015-21	CAUC	2015-895	CAUC	0.00551506	0.0249215	CEU	Y	Y	M	-	-
ribo	2015-22	CAUC	2015-894	CAUC	-0.00897317	0.0377992	CEU	Y	Y	M	-	-
ribo	2015-23	AS	2015-865	CAUC	-0.00407005	0.0238162	CEU	N	Y	M	-	-
ribo	2015-3	AS	2015-856	CAUC	-0.00870333	0.0339479	CEU	N	Y	F	-	-
ribo	2015-36	CAUC	2015-43	CAUC	-0.00152009	0.0132314	CEU	Y	Y	M	-	-
ribo	2015-37	CAUC	2015-42	CAUC	-0.00508102	0.0192825	CEU	Y	Y	M	-	-
ribo	2015-38	CAUC	2015-41	CAUC	0.00151961	0.0300422	CEU	Y	Y	F	-	-
ribo	2015-42	CAUC	2015-37	CAUC	-0.00285074	0.0307424	CEU	Y	Y	M	-	-
ribo	2015-45	CAUC	2015-8	CAUC	-0.00305785	0.0182674	CEU	Y	Y	F	-	-
ribo	2015-46	CAUC	2015-7	CAUC	-0.0100678	0.0335438	CEU	Y	Y	F	-	-
ribo	2015-8	CAUC	2015-45	CAUC	-0.000693483	0.0266335	CEU	Y	Y	F	-	-
ribo	2015-854	CAUC	2015-6	CAUC	-0.00296915	0.0247268	CEU	Y	Y	M	-	-
ribo	2015-856	CAUC	2015-3	AS	-0.0160172	-0.02451	CHB	N	Y	M	-	-
ribo	2015-857	CAUC	2014-2200	CAUC	0.000535513	0.0205509	CEU	Y	Y	M	-	-
ribo	2015-858	CAUC	2015-1	CAUC	-0.00288596	0.0364329	CEU	Y	Y	F	-	-
ribo	2015-860	CAUC	2014-2626	CAUC	-0.00320045	0.0190568	CEU	Y	Y	M	-	-
ribo	2015-861	CAUC	2014-2625	AA	0.0233873	-0.00151147	ASW	N	Y	F	-	-
ribo	2015-863	CAUC	2014-2622	CAUC	-0.00380888	0.0309234	CEU	Y	Y	M	-	-
ribo	2015-865	CAUC	2015-23	AS	-0.0235462	-0.0271485	CHB	N	Y	M	-	-
ribo	2015-893	CAUC	2014-2621	CAUC	-0.00175113	0.0204775	CEU	Y	Y	M	-	-
ribo	2015-895	CAUC	2015-21	CAUC	-0.00439593	0.0317914	CEU	Y	Y	M	-	-
ribo	2015-896	CAUC	2015-20	CAUC	-0.00569345	0.0200615	CEU	Y	Y	M	-	-
ribo	2015-897	CAUC	2015-19	CAUC	-0.0046867	0.0185735	CEU	Y	Y	M	-	-
ribo	2014-2200	CAUC	2015-857	CAUC	-0.0128883	0.0261425	CEU	Y	Y	M	-	-
ribo	2014-2621	CAUC	2015-893	CAUC	-0.00350037	0.0190372	CEU	Y	Y	M	-	-
ribo	2014-2622	CAUC	2015-863	CAUC	-0.00577897	0.0217855	CEU	Y	Y	M	-	-
ribo	2014-2625	AA	2015-861	CAUC	0.000713549	0.0207298	CEU	N	Y	F	-	-
ribo	2015-1477	CAUC	2015-1478	CAUC	-0.0084029	0.0289269	CEU	Y	Y	M	-	-
ribo	2015-17	CAUC	2015-899	CAUC	0.0109247	0.0319372	CEU	Y	Y	M	-	-
ribo	2015-4	CAUC	2015-855	CAUC	-0.00764641	0.0222626	CEU	Y	Y	M	-	-
ribo	2015-40	CAUC	2015-39	CAUC	0.000966807	0.0305768	CEU	Y	Y	M	-	-
ribo	2015-7	CAUC	2015-46	CAUC	0.0019878	0.0172073	CEU	Y	Y	F	-	-
ribo	2015-855	CAUC	2015-4	CAUC	-0.00611255	0.0327529	CEU	Y	Y	F	-	-
ribo	2015-19	CAUC	2015-897	CAUC	-0.00159354	0.0236329	CEU	Y	Y	M	-	-
ribo	2015-24	AS	2015-864	CAUC	-0.00746016	0.0198889	CEU	N	Y	M	-	-
ribo	2015-41	CAUC	2015-38	CAUC	-0.00650678	0.0270793	CEU	Y	Y	F	-	-
ribo	2015-6	CAUC	2015-854	CAUC	-0.00566459	0.032754	CEU	Y	Y	F	-	-
ribo	2015-894	CAUC	2015-22	CAUC	-0.00597913	0.0283742	CEU	Y	Y	M	-	-
ribo	T-2018-154	Unknown	2015-862	CAUC	0.00433029	0.0440226	CEU	Unknown	Y	M	-	-
ribo	T-2018-450	Unknown	2015-862	CAUC	-0.00109141	0.0414307	CEU	Unknown	Y	M	-	-
ribo	T-2018-554	Unknown	2015-35	CAUC	-0.0116691	0.027904	CEU	Unknown	Y	F	-	-
ribo	2015-898	CAUC	2015-18	HiSP	-0.00803975	0.00182545	CEU	Y	Y	M	-	-
