# Supplementary material for: DRAMS: A tool to detect and re-align mixed-up samples for integrative studies of multi-omics data
Source: PLoS Comput Biol. 2020 Apr 13;16(4):e1007522. doi: 10.1371/journal.pcbi.1007522 (PMC7179940; doi:10.1371/journal.pcbi.1007522)
Supplement: S6 Table — Only variants with MAF>0.1 were used. TP: true positive pairs, indicating data pairs with genetic relatedness score > 0.65 and with the same ID. TN: true negative pairs, indicating data pairs with genetic relatedness score < 0.65 and with different IDs. FP: false positive pairs, indicating data pairs with genetic relatedness score > 0.65 and with different IDs. FN: false negative pairs, indicating data pairs with genetic relatedness score < 0.65 and with the same ID. (XLSX) [file pcbi.1007522.s014.xlsx]

## Sheet: S6 Table
OmicsPair	SampleSize	NumberOfVariants	GenotypingRate	Threshold	TP	TN	FP	FN	TPR (Sensitivity)	TNR (Specificity)
WGS vs. RNA-Seq	144	200	0.772576	0.65	141	21612	0	3	0.979167	1
WGS vs. RNA-Seq	144	400	0.774441	0.65	144	21612	0	0	1	1
WGS vs. RNA-Seq	144	600	0.786859	0.65	144	21612	0	0	1	1
WGS vs. RNA-Seq	144	800	0.788987	0.65	144	21612	0	0	1	1
WGS vs. RNA-Seq	144	1000	0.79178	0.65	144	21612	0	0	1	1
WGS vs. RNA-Seq	144	2000	0.782834	0.65	144	21612	0	0	1	1
WGS vs. RNA-Seq	144	5000	0.782555	0.65	144	21612	0	0	1	1
WGS vs. RNA-Seq	144	10000	0.782924	0.65	144	21612	0	0	1	1
WGS vs. ATAC-Seq	148	200	0.745435	0.65	143	22195	5	5	0.966216	0.999775
WGS vs. ATAC-Seq	148	400	0.748813	0.65	148	22196	4	0	1	0.99982
WGS vs. ATAC-Seq	148	600	0.746672	0.65	148	22199	1	0	1	0.999955
WGS vs. ATAC-Seq	148	800	0.746271	0.65	148	22198	2	0	1	0.99991
WGS vs. ATAC-Seq	148	1000	0.745261	0.65	148	22200	0	0	1	1
WGS vs. ATAC-Seq	148	2000	0.745507	0.65	148	22200	0	0	1	1
WGS vs. ATAC-Seq	148	5000	0.748081	0.65	148	22200	0	0	1	1
WGS vs. ATAC-Seq	148	10000	0.746272	0.65	148	22200	0	0	1	1
WGS vs. Ribo-Seq	49	200	0.834675	0.65	49	7647	0	0	1	1
WGS vs. Ribo-Seq	49	400	0.838325	0.65	49	7647	0	0	1	1
WGS vs. Ribo-Seq	49	600	0.84035	0.65	49	7647	0	0	1	1
WGS vs. Ribo-Seq	49	800	0.843519	0.65	49	7647	0	0	1	1
WGS vs. Ribo-Seq	49	1000	0.851305	0.65	49	7647	0	0	1	1
WGS vs. Ribo-Seq	49	2000	0.842195	0.65	49	7647	0	0	1	1
WGS vs. Ribo-Seq	49	5000	0.845455	0.65	49	7647	0	0	1	1
WGS vs. Ribo-Seq	49	10000	0.844912	0.65	49	7647	0	0	1	1
WGS vs. PsychChip	142	200	1	0.65	142	21318	0	0	1	1
WGS vs. PsychChip	142	400	1	0.65	142	21318	0	0	1	1
WGS vs. PsychChip	142	600	1	0.65	142	21318	0	0	1	1
WGS vs. PsychChip	142	800	1	0.65	142	21318	0	0	1	1
WGS vs. PsychChip	142	1000	1	0.65	142	21318	0	0	1	1
WGS vs. PsychChip	142	2000	1	0.65	142	21318	0	0	1	1
WGS vs. PsychChip	142	5000	1	0.65	142	21318	0	0	1	1
WGS vs. PsychChip	142	10000	1	0.65	142	21318	0	0	1	1
RNA-Seq vs. ATAC-Seq	147	200	0.551326	0.65	133	21961	89	14	0.904762	0.995964
RNA-Seq vs. ATAC-Seq	147	400	0.529522	0.65	137	22014	36	10	0.931973	0.998367
RNA-Seq vs. ATAC-Seq	147	600	0.517304	0.65	143	22038	12	4	0.972789	0.999456
RNA-Seq vs. ATAC-Seq	147	800	0.517861	0.65	147	22044	6	0	1	0.999728
RNA-Seq vs. ATAC-Seq	147	1000	0.523614	0.65	144	22041	9	3	0.979592	0.999592
RNA-Seq vs. ATAC-Seq	147	2000	0.522044	0.65	147	22048	2	0	1	0.999909
RNA-Seq vs. ATAC-Seq	147	5000	0.522974	0.65	147	22050	0	0	1	1
RNA-Seq vs. ATAC-Seq	147	10000	0.520628	0.65	147	22050	0	0	1	1
RNA-Seq vs. Ribo-Seq	51	200	0.750528	0.65	48	7593	0	3	0.941176	1
RNA-Seq vs. Ribo-Seq	51	400	0.740515	0.65	51	7593	0	0	1	1
RNA-Seq vs. Ribo-Seq	51	600	0.745921	0.65	51	7593	0	0	1	1
RNA-Seq vs. Ribo-Seq	51	800	0.731263	0.65	51	7593	0	0	1	1
RNA-Seq vs. Ribo-Seq	51	1000	0.755859	0.65	51	7593	0	0	1	1
RNA-Seq vs. Ribo-Seq	51	2000	0.749455	0.65	51	7593	0	0	1	1
RNA-Seq vs. Ribo-Seq	51	5000	0.74483	0.65	51	7593	0	0	1	1
RNA-Seq vs. Ribo-Seq	51	10000	0.743965	0.65	51	7593	0	0	1	1
RNA-Seq vs. PsychChip	141	200	0.804418	0.65	141	21174	0	0	1	1
RNA-Seq vs. PsychChip	141	400	0.773853	0.65	141	21174	0	0	1	1
RNA-Seq vs. PsychChip	141	600	0.764561	0.65	141	21174	0	0	1	1
RNA-Seq vs. PsychChip	141	800	0.777573	0.65	141	21174	0	0	1	1
RNA-Seq vs. PsychChip	141	1000	0.774887	0.65	141	21174	0	0	1	1
RNA-Seq vs. PsychChip	141	2000	0.772159	0.65	141	21174	0	0	1	1
RNA-Seq vs. PsychChip	141	5000	0.772021	0.65	141	21174	0	0	1	1
RNA-Seq vs. PsychChip	141	10000	0.775379	0.65	141	21174	0	0	1	1
ATAC-Seq vs. Ribo-Seq	52	200	0.559754	0.65	47	7745	55	5	0.903846	0.992949
ATAC-Seq vs. Ribo-Seq	52	400	0.560197	0.65	47	7797	3	5	0.903846	0.999615
ATAC-Seq vs. Ribo-Seq	52	600	0.552438	0.65	51	7795	5	1	0.980769	0.999359
ATAC-Seq vs. Ribo-Seq	52	800	0.551539	0.65	52	7799	1	0	1	0.999872
ATAC-Seq vs. Ribo-Seq	52	1000	0.539271	0.65	50	7800	0	2	0.961538	1
ATAC-Seq vs. Ribo-Seq	52	2000	0.554355	0.65	52	7800	0	0	1	1
ATAC-Seq vs. Ribo-Seq	52	5000	0.552154	0.65	52	7800	0	0	1	1
ATAC-Seq vs. Ribo-Seq	52	10000	0.550137	0.65	52	7800	0	0	1	1
ATAC-Seq vs. PsychChip	145	200	0.753041	0.65	138	21749	1	7	0.951724	0.999954
ATAC-Seq vs. PsychChip	145	400	0.744527	0.65	144	21749	1	1	0.993103	0.999954
ATAC-Seq vs. PsychChip	145	600	0.741577	0.65	144	21750	0	1	0.993103	1
ATAC-Seq vs. PsychChip	145	800	0.747745	0.65	145	21750	0	0	1	1
ATAC-Seq vs. PsychChip	145	1000	0.747007	0.65	145	21750	0	0	1	1
ATAC-Seq vs. PsychChip	145	2000	0.745691	0.65	145	21750	0	0	1	1
ATAC-Seq vs. PsychChip	145	5000	0.745706	0.65	145	21750	0	0	1	1
ATAC-Seq vs. PsychChip	145	10000	0.744696	0.65	145	21750	0	0	1	1
Ribo-Seq vs. PsychChip	46	200	0.818046	0.65	45	7494	0	1	0.978261	1
Ribo-Seq vs. PsychChip	46	400	0.82849	0.65	44	7494	0	2	0.956522	1
Ribo-Seq vs. PsychChip	46	600	0.833646	0.65	46	7494	0	0	1	1
Ribo-Seq vs. PsychChip	46	800	0.832874	0.65	45	7494	0	1	0.978261	1
Ribo-Seq vs. PsychChip	46	1000	0.834244	0.65	45	7494	0	1	0.978261	1
Ribo-Seq vs. PsychChip	46	2000	0.828817	0.65	45	7494	0	1	0.978261	1
Ribo-Seq vs. PsychChip	46	5000	0.834059	0.65	45	7494	0	1	0.978261	1
Ribo-Seq vs. PsychChip	46	10000	0.834299	0.65	45	7494	0	1	0.978261	1
