# Supplementary material for: DRAMS: A tool to detect and re-align mixed-up samples for integrative studies of multi-omics data
Source: PLoS Comput Biol. 2020 Apr 13;16(4):e1007522. doi: 10.1371/journal.pcbi.1007522 (PMC7179940; doi:10.1371/journal.pcbi.1007522)
Supplement: S7 Table — Only variants with MAF<0.1 were used. (XLSX) [file pcbi.1007522.s015.xlsx]

## Sheet: S7 Table
OmicsPair	SampleSize	NumberOfVariants	GenotypingRate	Threshold	TP	TN	FP	FN	TPR (Sensitivity)	TNR (Specificity)
WGS vs. RNA-Seq	144	200	0.773119	0.65	80	21586	26	64	0.555556	0.998797
WGS vs. RNA-Seq	144	400	0.785856	0.65	103	21611	1	41	0.715278	0.999954
WGS vs. RNA-Seq	144	600	0.792972	0.65	105	21612	0	39	0.729167	1
WGS vs. RNA-Seq	144	800	0.780581	0.65	106	21612	0	38	0.736111	1
WGS vs. RNA-Seq	144	1000	0.774142	0.65	115	21612	0	29	0.798611	1
WGS vs. RNA-Seq	144	2000	0.778549	0.65	124	21612	0	20	0.861111	1
WGS vs. RNA-Seq	144	5000	0.772702	0.65	132	21612	0	12	0.916667	1
WGS vs. RNA-Seq	144	10000	0.775054	0.65	143	21612	0	1	0.993056	1
WGS vs. ATAC-Seq	148	200	0.763495	0.65	82	22161	39	66	0.554054	0.998243
WGS vs. ATAC-Seq	148	400	0.760527	0.65	92	22188	12	56	0.621622	0.999459
WGS vs. ATAC-Seq	148	600	0.769264	0.65	94	22196	4	54	0.635135	0.99982
WGS vs. ATAC-Seq	148	800	0.764176	0.65	107	22194	6	41	0.722973	0.99973
WGS vs. ATAC-Seq	148	1000	0.76887	0.65	103	22198	2	45	0.695946	0.99991
WGS vs. ATAC-Seq	148	2000	0.766689	0.65	126	22200	0	22	0.851351	1
WGS vs. ATAC-Seq	148	5000	0.767416	0.65	135	22200	0	13	0.912162	1
WGS vs. ATAC-Seq	148	10000	0.766414	0.65	145	22200	0	3	0.97973	1
WGS vs. Ribo-Seq	49	200	0.96935	0.65	30	7647	0	19	0.612245	1
WGS vs. Ribo-Seq	49	400	0.971	0.65	39	7647	0	10	0.795918	1
WGS vs. Ribo-Seq	49	600	0.965142	0.65	36	7647	0	13	0.734694	1
WGS vs. Ribo-Seq	49	800	0.967019	0.65	41	7647	0	8	0.836735	1
WGS vs. Ribo-Seq	49	1000	0.96394	0.65	44	7647	0	5	0.897959	1
WGS vs. Ribo-Seq	49	2000	0.967792	0.65	46	7647	0	3	0.938776	1
WGS vs. Ribo-Seq	49	5000	0.966792	0.65	48	7647	0	1	0.979592	1
WGS vs. Ribo-Seq	49	10000	0.966459	0.65	49	7647	0	0	1	1
WGS vs. PsychChip	142	200	1	0.65	55	21313	5	87	0.387324	0.999765
WGS vs. PsychChip	142	400	1	0.65	48	21318	0	94	0.338028	1
WGS vs. PsychChip	142	600	1	0.65	56	21318	0	86	0.394366	1
WGS vs. PsychChip	142	800	1	0.65	72	21318	0	70	0.507042	1
WGS vs. PsychChip	142	1000	1	0.65	47	21318	0	95	0.330986	1
WGS vs. PsychChip	142	2000	1	0.65	60	21318	0	82	0.422535	1
WGS vs. PsychChip	142	5000	1	0.65	44	21318	0	98	0.309859	1
WGS vs. PsychChip	142	10000	1	0.65	48	21318	0	94	0.338028	1
RNA-Seq vs. ATAC-Seq	147	200	0.584883	0.65	65	21847	203	82	0.442177	0.990794
RNA-Seq vs. ATAC-Seq	147	400	0.572156	0.65	88	21997	53	59	0.598639	0.997596
RNA-Seq vs. ATAC-Seq	147	600	0.559167	0.65	96	22032	18	51	0.653061	0.999184
RNA-Seq vs. ATAC-Seq	147	800	0.553389	0.65	95	22048	2	52	0.646259	0.999909
RNA-Seq vs. ATAC-Seq	147	1000	0.563852	0.65	104	22045	5	43	0.707483	0.999773
RNA-Seq vs. ATAC-Seq	147	2000	0.561569	0.65	108	22044	6	39	0.734694	0.999728
RNA-Seq vs. ATAC-Seq	147	5000	0.565637	0.65	135	22050	0	12	0.918367	1
RNA-Seq vs. ATAC-Seq	147	10000	0.565667	0.65	140	22050	0	7	0.952381	1
RNA-Seq vs. Ribo-Seq	51	200	0.809724	0.65	36	7589	4	15	0.705882	0.999473
RNA-Seq vs. Ribo-Seq	51	400	0.830992	0.65	39	7593	0	12	0.764706	1
RNA-Seq vs. Ribo-Seq	51	600	0.811834	0.65	35	7593	0	16	0.686275	1
RNA-Seq vs. Ribo-Seq	51	800	0.824234	0.65	41	7593	0	10	0.803922	1
RNA-Seq vs. Ribo-Seq	51	1000	0.820965	0.65	43	7593	0	8	0.843137	1
RNA-Seq vs. Ribo-Seq	51	2000	0.819219	0.65	47	7593	0	4	0.921569	1
RNA-Seq vs. Ribo-Seq	51	5000	0.819833	0.65	47	7593	0	4	0.921569	1
RNA-Seq vs. Ribo-Seq	51	10000	0.822076	0.65	50	7593	0	1	0.980392	1
RNA-Seq vs. PsychChip	141	200	0.749606	0.65	74	21146	28	67	0.524823	0.998678
RNA-Seq vs. PsychChip	141	400	0.779469	0.65	85	21172	2	56	0.602837	0.999906
RNA-Seq vs. PsychChip	141	600	0.788756	0.65	89	21174	0	52	0.631206	1
RNA-Seq vs. PsychChip	141	800	0.779559	0.65	97	21174	0	44	0.687943	1
RNA-Seq vs. PsychChip	141	1000	0.772723	0.65	101	21174	0	40	0.716312	1
RNA-Seq vs. PsychChip	141	2000	0.775293	0.65	120	21174	0	21	0.851064	1
RNA-Seq vs. PsychChip	141	5000	0.782187	0.65	130	21174	0	11	0.921986	1
RNA-Seq vs. PsychChip	141	10000	0.780905	0.65	140	21174	0	1	0.992908	1
ATAC-Seq vs. Ribo-Seq	52	200	0.661108	0.65	22	7776	24	30	0.423077	0.996923
ATAC-Seq vs. Ribo-Seq	52	400	0.66484	0.65	31	7799	1	21	0.596154	0.999872
ATAC-Seq vs. Ribo-Seq	52	600	0.662841	0.65	29	7800	0	23	0.557692	1
ATAC-Seq vs. Ribo-Seq	52	800	0.664982	0.65	32	7799	1	20	0.615385	0.999872
ATAC-Seq vs. Ribo-Seq	52	1000	0.663606	0.65	37	7800	0	15	0.711538	1
ATAC-Seq vs. Ribo-Seq	52	2000	0.665724	0.65	35	7800	0	17	0.673077	1
ATAC-Seq vs. Ribo-Seq	52	5000	0.669956	0.65	44	7800	0	8	0.846154	1
ATAC-Seq vs. Ribo-Seq	52	10000	0.666047	0.65	44	7800	0	8	0.846154	1
ATAC-Seq vs. PsychChip	145	200	0.762264	0.65	81	21699	51	64	0.558621	0.997655
ATAC-Seq vs. PsychChip	145	400	0.759198	0.65	79	21744	6	66	0.544828	0.999724
ATAC-Seq vs. PsychChip	145	600	0.762911	0.65	92	21749	1	53	0.634483	0.999954
ATAC-Seq vs. PsychChip	145	800	0.76141	0.65	100	21750	0	45	0.689655	1
ATAC-Seq vs. PsychChip	145	1000	0.761787	0.65	99	21750	0	46	0.682759	1
ATAC-Seq vs. PsychChip	145	2000	0.762333	0.65	113	21750	0	32	0.77931	1
ATAC-Seq vs. PsychChip	145	5000	0.763316	0.65	135	21750	0	10	0.931034	1
ATAC-Seq vs. PsychChip	145	10000	0.763592	0.65	137	21750	0	8	0.944828	1
Ribo-Seq vs. PsychChip	46	200	0.943959	0.65	29	7491	3	17	0.630435	0.9996
Ribo-Seq vs. PsychChip	46	400	0.938921	0.65	34	7494	0	12	0.73913	1
Ribo-Seq vs. PsychChip	46	600	0.94467	0.65	34	7494	0	12	0.73913	1
Ribo-Seq vs. PsychChip	46	800	0.944746	0.65	34	7494	0	12	0.73913	1
Ribo-Seq vs. PsychChip	46	1000	0.95036	0.65	40	7494	0	6	0.869565	1
Ribo-Seq vs. PsychChip	46	2000	0.949533	0.65	41	7494	0	5	0.891304	1
Ribo-Seq vs. PsychChip	46	5000	0.946439	0.65	44	7494	0	2	0.956522	1
Ribo-Seq vs. PsychChip	46	10000	0.947247	0.65	45	7494	0	1	0.978261	1
