# Supplementary material for: DRAMS: A tool to detect and re-align mixed-up samples for integrative studies of multi-omics data
Source: PLoS Comput Biol. 2020 Apr 13;16(4):e1007522. doi: 10.1371/journal.pcbi.1007522 (PMC7179940; doi:10.1371/journal.pcbi.1007522)
Supplement: S8 Table — The PsychENCODE BrainGVEX data were used to assess the effect of different genetic relatedness thresholds on the performance of DRAMS. Only the samples with reported sex and race information and genetics-based sexes were used (WGS: 280, PsychChip: 263, RNA-Seq: 417, Ribo-Seq: 152, ATAC-Seq: 288). Gradient thresholds were used to extract highly related data pairs. (XLSX) [file pcbi.1007522.s016.xlsx]

## Sheet: Sheet1
Thresholds of relatedness scores	Number of highly related data pairs	Number of data corrected by DRAMS	Number of data with mismatched sexes before correction	Number of data with mismatched sexes after correction	Number of data with mismatched races before correction	Number of data with mismatched races after correction
0.2	2457	827	86	294	17	20
0.25	2294	515	86	147	17	7
0.3	2246	393	86	120	17	40
0.35	2209	306	86	67	17	0
0.4	2173	250	86	39	17	0
0.45	2150	225	86	30	17	0
0.5	2138	203	86	22	17	0
0.55	2137	200	86	22	17	0
0.6	2135	194	86	22	17	0
0.65	2134	192	86	22	17	0
0.7	2134	192	86	22	17	0
0.75	2134	192	86	22	17	0
0.8	2132	192	86	22	17	0
