# Supplementary material for: DRAMS: A tool to detect and re-align mixed-up samples for integrative studies of multi-omics data
Source: PLoS Comput Biol. 2020 Apr 13;16(4):e1007522. doi: 10.1371/journal.pcbi.1007522 (PMC7179940; doi:10.1371/journal.pcbi.1007522)
Supplement: S9 Table — (XLSX) [file pcbi.1007522.s017.xlsx]

## Sheet: S8 Table
Omics pair	GCTA matched data pairs	NGSCheckMate matched data pairs	Overlapped data pairs	GCTA mismatched data pairs	NGSCheckMate mismatched data pairs	Overlapped data pairs
WGS vs. RNA-Seq	224	224	224 (100%)	56	57	56 (99.1%)
WGS vs. ATAC-Seq	220	220	220 (100%)	61	66	61 (96.1%)
WGS vs. Ribo-Seq	128	129	128 (99.6%)	53	54	50 (93.5%)
RNA-Seq vs. ATAC-Seq	232	232	232 (100%)	54	61	54 (93.9%)
RNA-Seq vs. Ribo-Seq	136	138	136 (99.3%)	52	52	49 (94.2%)
ATAC-Seq vs. Ribo-Seq	176	173	171 (98.0%)	9	26	9 (51.4%)
Total	1116	1116	1,111 (99.6%)	285	316	279 (92.8%)
Note: For GCTA, we used 0.65 as thresholds to extract highly related data pairs. For NGSCheckMate, we used VCF files as input with a “-f” parameter to perform strict VAF correlation filtering. PsychChip and Affymetrix data were not included as they are not supported by NGSCheckMate.
